# Supplementary material for: 2-(1,2,3,4-Tetra­hydro­naphthalen-1-yl­idene)hydrazinecarbothio­amide
Source: Acta Crystallogr Sect E Struct Rep Online. 2012 Jul 28;68(Pt 8):o2581. doi: 10.1107/S1600536812033302 (PMC3415020; doi:10.1107/S1600536812033302)
Supplement: Supplementary file 1 [file e-68-o2581-sup1.cif]

##############################################################################
#                                                                            #
# This CIF contains the data in a paper accepted for publication in          #
# Acta Crystallographica Section E. It conforms to the requirements of       #
# Notes for Authors for Acta Crystallographica Section E, and has been       #
# peer reviewed under the auspices of the IUCr Commission on Journals.       #
#                                                                            #
# Full details of the Crystallographic Information File format               #
# are given in the paper "The Crystallographic Information File (CIF):       #
# a New Standard Archive File for Crystallography" by S. R. Hall, F. H.      #
# Allen and I. D. Brown [Acta Cryst. (1991), A47, 655-685].                  #
#                                                                            #
# The current version of the core CIF dictionary is obtainable from          #
# ftp://ftp.iucr.org/pub/cif_core.dic.                                       #
#                                                                            #
# Software is freely available for graphical display of the structure(s)     #
# in this CIF. For information consult the CIF software page                 #
# http://www.iucr.org/resources/cif/software.                                #
#                                                                            #
# This file may be used for bona fide research purposes within the           #
# scientific community so long as proper attribution is given to the journal # 
# article from which it was obtained.                                        #
#                                                                            #
##############################################################################
data_I
_audit_creation_method     SHELXL-97
_chemical_name_systematic
;
2-(1,2,3,4-Tetrahydronaphthalen-1-ylidene)hydrazinecarbothioamide
;
_chemical_name_common     'Tetralone thiosemicarbazone'
_chemical_formula_moiety     'C11 H13 N3 S'
_chemical_formula_sum     'C11 H13 N3 S'
_chemical_formula_iupac     'C11 H13 N3 S'
_chemical_formula_weight     219.30
_chemical_melting_point     ?
_symmetry_cell_setting     monoclinic
_symmetry_space_group_name_H-M     'C 2/c'
_symmetry_space_group_name_Hall     '-C 2yc'
loop_
    _symmetry_equiv_pos_as_xyz
    'x, y, z'
    '-x, y, -z+1/2'
    'x+1/2, y+1/2, z'
    '-x+1/2, y+1/2, -z+1/2'
    '-x, -y, -z'
    'x, -y, z-1/2'
    '-x+1/2, -y+1/2, -z'
    'x+1/2, -y+1/2, z-1/2'
_cell_length_a     15.4388(11)
_cell_length_b     5.5781(3)
_cell_length_c     26.338(2)
_cell_angle_alpha     90.00
_cell_angle_beta     102.940(6)
_cell_angle_gamma     90.00
_cell_volume     2210.6(3)
_cell_formula_units_Z     8
_cell_measurement_reflns_used     ?
_cell_measurement_theta_min     ?
_cell_measurement_theta_max     ?
_cell_measurement_temperature     293(2)
_exptl_crystal_description     block
_exptl_crystal_colour     yellow
_exptl_crystal_size_max     0.3
_exptl_crystal_size_mid     0.2
_exptl_crystal_size_min     0.2
_exptl_crystal_density_diffrn     1.318
_exptl_crystal_density_meas     ?
_exptl_crystal_density_method     'not measured'
_exptl_crystal_F_000     928
_exptl_absorpt_coefficient_mu     0.263
_exptl_absorpt_correction_type     none
_exptl_absorpt_process_details     ?
_exptl_absorpt_correction_T_min     ?
_exptl_absorpt_correction_T_max     ?
_exptl_special_details     ?
_diffrn_ambient_temperature     293(2)
_diffrn_radiation_type     MoK\a
_diffrn_radiation_wavelength     0.71073
_diffrn_radiation_monochromator     graphite
_diffrn_measurement_device_type     'Stoe IPDS-1'
_diffrn_measurement_method     '\f scans'
_diffrn_detector_area_resol_mean     ?
_diffrn_reflns_number     7673
_diffrn_reflns_av_R_equivalents     0.0434
_diffrn_reflns_av_sigmaI/netI     0.0291
_diffrn_reflns_theta_min     3.43
_diffrn_reflns_theta_max     27.04
_diffrn_reflns_theta_full     27.04
_diffrn_measured_fraction_theta_max     0.989
_diffrn_measured_fraction_theta_full     0.989
_diffrn_reflns_limit_h_min     -19
_diffrn_reflns_limit_h_max     19
_diffrn_reflns_limit_k_min     -6
_diffrn_reflns_limit_k_max     7
_diffrn_reflns_limit_l_min     -29
_diffrn_reflns_limit_l_max     33
_diffrn_standards_number     ?
_diffrn_standards_interval_count     ?
_diffrn_standards_interval_time     ?
_diffrn_standards_decay_%     0
_refine_special_details
;
Refinement of <i>F</i>^2^ against ALL reflections. The weighted <i>R</i>-factor
<i>wR</i> and goodness of fit <i>S</i> are based on <i>F</i>^2^, conventional
<i>R</i>-factors <i>R</i> are based on <i>F</i>, with <i>F</i> set to zero for
negative <i>F</i>^2^. The threshold expression of <i>F</i>^2^ >
\s(<i>F</i>^2^) is used only for calculating <i>R</i>-factors(gt) <i>etc</i>.
and is not relevant to the choice of reflections for refinement.
<i>R</i>-factors based on <i>F</i>^2^ are statistically about twice as large
as those based on <i>F</i>, and <i>R</i>- factors based on ALL data will be
even larger.
;
_reflns_number_total     2402
_reflns_number_gt     2019
_reflns_threshold_expression     I>2sigma(I)
_refine_ls_structure_factor_coef     Fsqd
_refine_ls_matrix_type     full
_refine_ls_R_factor_all     0.0540
_refine_ls_R_factor_gt     0.0450
_refine_ls_wR_factor_gt     0.1206
_refine_ls_wR_factor_ref     0.1258
_refine_ls_goodness_of_fit_ref     1.076
_refine_ls_restrained_S_all     1.076
_refine_ls_number_reflns     2402
_refine_ls_number_parameters     136
_refine_ls_number_restraints     0
_refine_ls_hydrogen_treatment     constr
_refine_ls_weighting_scheme     calc
_refine_ls_weighting_details
         'calc w=1/[\s^2^(Fo^2^)+(0.0611P)^2^+0.6719P] where P=(Fo^2^+2Fc^2^)/3'
_atom_sites_solution_hydrogens     geom
_atom_sites_solution_primary     direct
_atom_sites_solution_secondary     difmap
_refine_ls_shift/su_max     0.000
_refine_ls_shift/su_mean     0.000
_refine_diff_density_max     0.189
_refine_diff_density_min     -0.213
_refine_ls_extinction_method     none
_refine_ls_extinction_coef     ?
loop_
    _atom_type_symbol
    _atom_type_description
    _atom_type_scat_dispersion_real
    _atom_type_scat_dispersion_imag
    _atom_type_scat_source
    C C 0.0033 0.0016 'International Tables Vol C Tables 4.2.6.8 and 6.1.1.4'
    H H 0.0000 0.0000 'International Tables Vol C Tables 4.2.6.8 and 6.1.1.4'
    N N 0.0061 0.0033 'International Tables Vol C Tables 4.2.6.8 and 6.1.1.4'
    S S 0.1246 0.1234 'International Tables Vol C Tables 4.2.6.8 and 6.1.1.4'
_computing_data_collection     '<i>X-AREA</i> (Stoe & Cie, 2008)'
_computing_cell_refinement     '<i>X-AREA</i> (Stoe & Cie, 2008)'
_computing_data_reduction     '<i>XRED32</i> (Stoe & Cie, 2008)'
_computing_structure_solution     'SHELXS97 (Sheldrick, 2008)'
_computing_structure_refinement     'SHELXL97 (Sheldrick, 2008)'
_computing_molecular_graphics     'XP in SHELXTL (Sheldrick, 2008)'
_computing_publication_material     'publCIF (Westrip, 2010)'
loop_
    _atom_site_type_symbol
    _atom_site_label
    _atom_site_fract_x
    _atom_site_fract_y
    _atom_site_fract_z
    _atom_site_U_iso_or_equiv
    _atom_site_adp_type
    _atom_site_calc_flag
    _atom_site_refinement_flags
    _atom_site_occupancy
    _atom_site_symmetry_multiplicity
    _atom_site_disorder_assembly
    _atom_site_disorder_group
    C C1 0.29958(11) 0.7852(3) 0.39372(7) 0.0547(4) Uani d . 1 1 . .
    C C2 0.21106(12) 0.8320(4) 0.40609(8) 0.0651(5) Uani d . 1 1 . .
    H H2A 0.2187 0.9398 0.4357 0.078 Uiso calc R 1 1 . .
    H H2B 0.1869 0.6825 0.4157 0.078 Uiso calc R 1 1 . .
    C C3 0.14622(13) 0.9414(4) 0.36024(9) 0.0748(6) Uani d . 1 1 . .
    H H3A 0.1336 0.8271 0.3318 0.090 Uiso calc R 1 1 . .
    H H3B 0.0909 0.9779 0.3702 0.090 Uiso calc R 1 1 . .
    C C4 0.18397(16) 1.1667(4) 0.34255(10) 0.0803(6) Uani d . 1 1 . .
    H H4A 0.1438 1.2255 0.3113 0.096 Uiso calc R 1 1 . .
    H H4B 0.1882 1.2883 0.3693 0.096 Uiso calc R 1 1 . .
    C C5 0.27389(14) 1.1280(3) 0.33150(7) 0.0647(5) Uani d . 1 1 . .
    C C6 0.30605(19) 1.2810(4) 0.29776(9) 0.0837(6) Uani d . 1 1 . .
    H H6 0.2709 1.4078 0.2821 0.100 Uiso calc R 1 1 . .
    C C7 0.3882(2) 1.2473(5) 0.28746(10) 0.0920(7) Uani d . 1 1 . .
    H H7 0.4087 1.3528 0.2654 0.110 Uiso calc R 1 1 . .
    C C8 0.43993(17) 1.0605(5) 0.30923(10) 0.0881(7) Uani d . 1 1 . .
    H H8 0.4950 1.0357 0.3013 0.106 Uiso calc R 1 1 . .
    C C9 0.41110(15) 0.9082(4) 0.34300(9) 0.0761(6) Uani d . 1 1 . .
    H H9 0.4472 0.7820 0.3581 0.091 Uiso calc R 1 1 . .
    C C10 0.32796(12) 0.9407(3) 0.35500(7) 0.0583(4) Uani d . 1 1 . .
    N N1 0.35565(10) 0.6249(3) 0.41497(6) 0.0566(4) Uani d . 1 1 . .
    N N2 0.33609(9) 0.4805(3) 0.45306(6) 0.0580(4) Uani d . 1 1 . .
    H H1N2 0.2861 0.4818 0.4646 0.070 Uiso d R 1 1 . .
    C C11 0.39552(11) 0.3092(3) 0.47378(7) 0.0540(4) Uani d . 1 1 . .
    N N3 0.46628(10) 0.2886(3) 0.45383(7) 0.0680(5) Uani d . 1 1 . .
    H H1N3 0.5063 0.1731 0.4636 0.082 Uiso d R 1 1 . .
    H H2N3 0.4719 0.4075 0.4323 0.082 Uiso d R 1 1 . .
    S S1 0.37784(3) 0.13624(10) 0.52278(2) 0.0675(2) Uani d . 1 1 . .
loop_
    _atom_site_aniso_label
    _atom_site_aniso_U_11
    _atom_site_aniso_U_22
    _atom_site_aniso_U_33
    _atom_site_aniso_U_12
    _atom_site_aniso_U_13
    _atom_site_aniso_U_23
    C1 0.0598(9) 0.0488(9) 0.0579(9) 0.0039(7) 0.0182(7) 0.0021(7)
    C2 0.0643(10) 0.0616(11) 0.0741(12) 0.0111(8) 0.0254(9) 0.0117(9)
    C3 0.0649(11) 0.0767(13) 0.0823(14) 0.0139(10) 0.0152(10) 0.0063(11)
    C4 0.0913(14) 0.0677(13) 0.0816(14) 0.0220(11) 0.0186(11) 0.0137(11)
    C5 0.0867(13) 0.0505(10) 0.0566(10) 0.0006(9) 0.0153(9) 0.0002(8)
    C6 0.1232(19) 0.0616(12) 0.0656(12) -0.0012(12) 0.0197(12) 0.0117(10)
    C7 0.128(2) 0.0829(16) 0.0730(14) -0.0202(15) 0.0384(14) 0.0123(12)
    C8 0.0951(16) 0.0975(17) 0.0812(15) -0.0122(14) 0.0396(13) 0.0123(13)
    C9 0.0788(13) 0.0780(14) 0.0779(13) 0.0020(10) 0.0310(11) 0.0133(11)
    C10 0.0706(10) 0.0515(9) 0.0546(9) -0.0013(8) 0.0178(8) 0.0023(8)
    N1 0.0617(8) 0.0545(8) 0.0578(8) 0.0057(6) 0.0226(6) 0.0075(7)
    N2 0.0561(8) 0.0595(9) 0.0641(8) 0.0119(6) 0.0257(7) 0.0127(7)
    C11 0.0531(8) 0.0519(9) 0.0604(10) 0.0071(7) 0.0199(7) 0.0017(7)
    N3 0.0628(9) 0.0686(10) 0.0820(11) 0.0186(7) 0.0362(8) 0.0212(8)
    S1 0.0622(3) 0.0737(4) 0.0741(3) 0.0200(2) 0.0316(2) 0.0242(2)
_geom_special_details
;
All e.s.d.'s (except the e.s.d. in the dihedral angle between two l.s. planes)
are estimated using the full covariance matrix. The cell e.s.d.'s are taken
into account individually in the estimation of e.s.d.'s in distances, angles
and torsion angles; correlations between e.s.d.'s in cell parameters are only
used when they are defined by crystal symmetry. An approximate (isotropic)
treatment of cell e.s.d.'s is used for estimating e.s.d.'s involving l.s.
planes.
;
loop_
    _geom_bond_atom_site_label_1
    _geom_bond_atom_site_label_2
    _geom_bond_site_symmetry_2
    _geom_bond_distance
    _geom_bond_publ_flag
    C1 N1 . 1.282(2) ?
    C1 C10 . 1.478(2) ?
    C1 C2 . 1.497(2) ?
    C2 C3 . 1.514(3) ?
    C2 H2A . 0.9700 ?
    C2 H2B . 0.9700 ?
    C3 C4 . 1.503(3) ?
    C3 H3A . 0.9700 ?
    C3 H3B . 0.9700 ?
    C4 C5 . 1.497(3) ?
    C4 H4A . 0.9700 ?
    C4 H4B . 0.9700 ?
    C5 C10 . 1.393(3) ?
    C5 C6 . 1.401(3) ?
    C6 C7 . 1.368(4) ?
    C6 H6 . 0.9300 ?
    C7 C8 . 1.359(4) ?
    C7 H7 . 0.9300 ?
    C8 C9 . 1.374(3) ?
    C8 H8 . 0.9300 ?
    C9 C10 . 1.401(3) ?
    C9 H9 . 0.9300 ?
    N1 N2 . 1.3722(19) ?
    N2 C11 . 1.352(2) ?
    N2 H1N2 . 0.8899 ?
    C11 N3 . 1.319(2) ?
    C11 S1 . 1.6818(17) ?
    N3 H1N3 . 0.8900 ?
    N3 H2N3 . 0.8900 ?
loop_
    _geom_angle_atom_site_label_1
    _geom_angle_atom_site_label_2
    _geom_angle_atom_site_label_3
    _geom_angle_site_symmetry_1
    _geom_angle_site_symmetry_3
    _geom_angle
    _geom_angle_publ_flag
    N1 C1 C10 . . 115.77(15) ?
    N1 C1 C2 . . 125.91(16) ?
    C10 C1 C2 . . 118.28(15) ?
    C1 C2 C3 . . 111.69(16) ?
    C1 C2 H2A . . 109.3 ?
    C3 C2 H2A . . 109.3 ?
    C1 C2 H2B . . 109.3 ?
    C3 C2 H2B . . 109.3 ?
    H2A C2 H2B . . 107.9 ?
    C4 C3 C2 . . 110.56(19) ?
    C4 C3 H3A . . 109.5 ?
    C2 C3 H3A . . 109.5 ?
    C4 C3 H3B . . 109.5 ?
    C2 C3 H3B . . 109.5 ?
    H3A C3 H3B . . 108.1 ?
    C5 C4 C3 . . 112.39(17) ?
    C5 C4 H4A . . 109.1 ?
    C3 C4 H4A . . 109.1 ?
    C5 C4 H4B . . 109.1 ?
    C3 C4 H4B . . 109.1 ?
    H4A C4 H4B . . 107.9 ?
    C10 C5 C6 . . 118.5(2) ?
    C10 C5 C4 . . 120.74(17) ?
    C6 C5 C4 . . 120.78(19) ?
    C7 C6 C5 . . 121.2(2) ?
    C7 C6 H6 . . 119.4 ?
    C5 C6 H6 . . 119.4 ?
    C8 C7 C6 . . 120.3(2) ?
    C8 C7 H7 . . 119.8 ?
    C6 C7 H7 . . 119.8 ?
    C7 C8 C9 . . 120.1(2) ?
    C7 C8 H8 . . 119.9 ?
    C9 C8 H8 . . 119.9 ?
    C8 C9 C10 . . 120.8(2) ?
    C8 C9 H9 . . 119.6 ?
    C10 C9 H9 . . 119.6 ?
    C5 C10 C9 . . 119.00(18) ?
    C5 C10 C1 . . 120.42(16) ?
    C9 C10 C1 . . 120.53(17) ?
    C1 N1 N2 . . 119.39(14) ?
    C11 N2 N1 . . 118.00(13) ?
    C11 N2 H1N2 . . 115.5 ?
    N1 N2 H1N2 . . 126.4 ?
    N3 C11 N2 . . 116.66(15) ?
    N3 C11 S1 . . 123.15(13) ?
    N2 C11 S1 . . 120.19(12) ?
    C11 N3 H1N3 . . 122.2 ?
    C11 N3 H2N3 . . 113.4 ?
    H1N3 N3 H2N3 . . 124.3 ?
loop_
    _geom_hbond_atom_site_label_D
    _geom_hbond_atom_site_label_H
    _geom_hbond_atom_site_label_A
    _geom_hbond_site_symmetry_A
    _geom_hbond_distance_DH
    _geom_hbond_distance_HA
    _geom_hbond_distance_DA
    _geom_hbond_angle_DHA
    N2 H1N2 S1 7_556 0.89 2.71 3.5606(14) 161.0
    N3 H1N3 S1 5_656 0.89 2.45 3.3351(16) 171.1
data_global
_journal_date_recd_electronic     2012-06-11
_journal_date_accepted     2012-07-23
_journal_name_full     'Acta Crystallographica, Section E'
_journal_year     2012
_journal_volume     68
_journal_issue      8
_journal_page_first     o2581
_journal_page_last     o2581
_journal_paper_category     QO
_journal_paper_doi     10.1107/S1600536812033302
_journal_coeditor_code     FY2063
_publ_contact_author_name     'Adriano Bof de Oliveira'
_publ_contact_author_address
;Departamento de Qu\'imica
Universidade Federal de Sergipe
Av. Marechal Rondon s/n, Campus
49100-000 S\~ao Crist\'ov\~ao-SE
Brazil
;
_publ_contact_author_email     adriano@daad-alumni.de
_publ_contact_author_fax      6E307(8)
_publ_contact_author_phone      6E307(8)
_publ_section_title
;
2-(1,2,3,4-Tetrahydronaphthalen-1-ylidene)hydrazinecarbothioamide
;
loop_
    _publ_author_name
    _publ_author_address
    'Oliveira, Adriano Bof de'
;
Departamento de Qu\'imica
Universidade Federal de Sergipe
Av. Marechal Rondon s/n, Campus
49100-000 S\~ao Crist\'ov\~ao-SE
Brazil
;
    "Silva, Cec\'ilia Santos"
;
Departamento de Qu\'imica
Universidade Federal de Sergipe
Av. Marechal Rondon s/n, Campus
49100-000 S\~ao Crist\'ov\~ao-SE
Brazil
;
    "Feitosa, B\'arbara Regina Santos"
;
Departamento de Qu\'imica
Universidade Federal de Sergipe
Av. Marechal Rondon s/n, Campus
49100-000 S\~ao Crist\'ov\~ao-SE
Brazil
;
    'N\"ather, Christian'
;
Institut f\"ur Anorganische Chemie
Christian-Albrechts-Universit\"at zu Kiel
Max-Eyth Strasse 2
D-24118 Kiel
Germany
;
    'Jess, Inke'
;
Institut f\"ur Anorganische Chemie
Christian-Albrechts-Universit\"at zu Kiel
Max-Eyth Strasse 2
D-24118 Kiel
Germany
;
