# Supplementary material for: 2-(1,2,3,4-Tetra­hydro­naphthalen-1-yl­idene)hydrazinecarbothio­amide
Source: Acta Crystallogr Sect E Struct Rep Online. 2012 Jul 28;68(Pt 8):o2581. doi: 10.1107/S1600536812033302 (PMC3415020; doi:10.1107/S1600536812033302)
Supplement: Supplementary file 2 [file e-68-o2581-Isup2.hkl]

# 
# h,k,l, Fc-squared, Fo-squared, sigma(Fo-squared) and status flag 
# 
data_I
_shelx_title ' C11H13N3S at RT in C2/c (Adriano1)' 
_shelx_refln_list_code          4 
_shelx_F_calc_maximum      112.89 
_exptl_crystal_F_000       928.00 
_reflns_d_resolution_high  0.7818 
 
loop_ 
 _symmetry_equiv_pos_as_xyz 
 'x, y, z' 
 '-x, y, -z+1/2' 
 'x+1/2, y+1/2, z' 
 '-x+1/2, y+1/2, -z+1/2' 
 '-x, -y, -z' 
 'x, -y, z-1/2' 
 '-x+1/2, -y+1/2, -z' 
 'x+1/2, -y+1/2, z-1/2' 
 
_cell_length_a    15.4388 
_cell_length_b     5.5781 
_cell_length_c    26.3377 
_cell_angle_alpha  90.000 
_cell_angle_beta  102.940 
_cell_angle_gamma  90.000 
 
_shelx_F_squared_multiplier     1.000 
 
loop_ 
 _refln_index_h 
 _refln_index_k 
 _refln_index_l 
 _refln_F_squared_calc 
 _refln_F_squared_meas 
 _refln_F_squared_sigma 
 _refln_observed_status 
   6   0   0     2678.66     2593.03     10.52 o 
   8   0   0      274.39      209.88      7.46 o 
  10   0   0      197.00      207.15      4.24 o 
  12   0   0     1135.03     1132.66     69.45 o 
  14   0   0       30.93       38.07      3.68 o 
  16   0   0        0.96        5.85      4.82 o 
  18   0   0        7.82        8.61      6.39 o 
   1   1   0      564.09      693.95      8.00 o 
   3   1   0     3300.03     3073.46     35.32 o 
   5   1   0     3134.30     2887.37     58.68 o 
   7   1   0      984.22     1145.32     28.78 o 
   9   1   0      832.81      859.72     22.68 o 
  11   1   0        2.10       19.61      2.84 o 
  13   1   0      279.17      315.02     15.86 o 
  15   1   0       71.55       93.41      5.60 o 
  17   1   0      139.68      147.16      4.31 o 
  19   1   0       30.03       22.11      3.22 o 
   0   2   0     4135.76     4257.06    147.65 o 
   2   2   0       25.35       37.94      3.85 o 
   4   2   0      340.91      381.24      7.03 o 
   6   2   0      661.69      695.06     11.66 o 
   8   2   0       17.69       13.18      2.58 o 
  10   2   0     1823.23     1936.42     49.78 o 
  12   2   0      970.15      925.49     41.61 o 
  14   2   0      131.22      154.03      6.61 o 
  16   2   0        7.61       11.87      2.39 o 
  18   2   0        2.38        4.82      2.46 o 
   1   3   0        0.41       12.49      3.76 o 
   3   3   0      461.82      491.48      7.21 o 
   5   3   0      802.11      736.41     26.76 o 
   7   3   0      239.44      261.37      7.25 o 
   9   3   0      234.02      268.10     11.20 o 
  11   3   0       52.83       46.03      2.70 o 
  13   3   0        5.05        7.60      2.31 o 
  15   3   0        4.50        7.91      2.65 o 
  17   3   0       61.76       55.75      4.46 o 
   0   4   0      680.52      618.33      9.46 o 
   2   4   0       39.56       35.78      3.32 o 
   4   4   0      619.38      595.63     19.92 o 
   6   4   0      134.11      137.41      2.90 o 
   8   4   0      951.84      958.86     77.16 o 
  10   4   0        0.99        5.96      2.40 o 
  12   4   0      104.05      117.06     11.83 o 
  14   4   0       29.22       34.79      4.96 o 
   1   5   0      410.25      431.05     26.62 o 
   3   5   0      142.29      139.85      8.81 o 
   5   5   0        0.85        6.45      3.94 o 
   7   5   0        0.17        2.59      2.66 o 
   9   5   0       11.91       12.96      2.71 o 
  11   5   0        3.53        8.46      3.38 o 
  13   5   0        4.53        4.07      3.54 o 
   0   6   0       21.23       29.83      5.19 o 
   2   6   0        7.57        9.24      4.13 o 
   4   6   0        1.57       10.74      4.65 o 
   6   6   0        0.70        3.26      4.58 o 
   8   6   0        8.64       11.99      4.63 o 
  10   6   0       30.79       30.49      3.68 o 
   1   7   0        4.48        8.89      4.29 o 
   3   7   0        5.74        5.92      5.36 o 
 -19   1   1       32.10       25.92      3.10 o 
 -17   1   1        5.01        2.37      2.73 o 
 -15   1   1      306.18      307.49     12.15 o 
 -13   1   1       53.15       55.25      2.95 o 
 -11   1   1     1771.85     1778.70     28.36 o 
  -9   1   1      107.39      110.62      4.05 o 
  -7   1   1      301.96      305.22     10.50 o 
  -5   1   1        2.76       12.10      3.22 o 
  -3   1   1     8970.95     9036.96     58.03 o 
  -1   1   1       37.07       53.89      4.97 o 
   1   1   1     5052.28     4820.12    168.07 o 
   3   1   1    12743.58    12447.51     35.48 o 
   5   1   1       52.06       65.72      3.97 o 
   7   1   1     2736.90     2743.95     31.76 o 
   9   1   1     1740.49     1760.35     38.09 o 
  11   1   1      323.59      360.10     11.46 o 
  13   1   1      106.95       99.56      3.26 o 
  15   1   1      502.77      531.44     21.99 o 
  17   1   1        6.09       12.17      2.67 o 
 -18   2   1       30.26       28.01      3.06 o 
 -16   2   1        6.48       10.16      2.28 o 
 -14   2   1      484.95      512.65     17.55 o 
 -12   2   1      621.07      613.82     23.26 o 
 -10   2   1     3688.30     3484.47    141.23 o 
  -8   2   1        6.59       13.98      2.29 o 
  -6   2   1     4175.69     3993.87     65.84 o 
  -4   2   1     1763.38     1676.60     25.57 o 
  -2   2   1     4048.23     3931.36     54.27 o 
   0   2   1     1004.73     1019.92     21.14 o 
   2   2   1     3617.62     3574.27    101.74 o 
   4   2   1       76.80       79.51      3.68 o 
   6   2   1     4188.64     4103.04    131.91 o 
   8   2   1       27.94       33.80      2.76 o 
  10   2   1     1103.98     1178.29     54.95 o 
  12   2   1      335.26      364.80     15.11 o 
  14   2   1      261.38      280.32     13.38 o 
  16   2   1       25.41       23.11      2.75 o 
  18   2   1       38.32       36.29      2.82 o 
 -17   3   1       49.72       51.83      7.02 o 
 -15   3   1       78.35       93.16      3.96 o 
 -13   3   1      221.37      229.68     10.89 o 
 -11   3   1      297.51      362.56     10.86 o 
  -9   3   1        0.04        5.97      2.51 o 
  -7   3   1        2.08        3.87      2.37 o 
  -5   3   1      370.63      333.63      5.70 o 
  -3   3   1     1099.07     1290.27     32.29 o 
  -1   3   1      253.92      241.66      4.16 o 
   1   3   1      247.84      307.53      5.14 o 
   3   3   1        1.06        0.17      2.85 o 
   5   3   1       90.93      117.13      3.52 o 
   7   3   1      364.04      359.81     11.58 o 
   9   3   1        2.13        9.18      2.55 o 
  11   3   1        4.75        7.94      2.54 o 
  13   3   1       39.28       49.54      3.19 o 
  15   3   1        1.36        5.30      2.79 o 
  17   3   1       29.85       27.97      3.01 o 
 -16   4   1       17.14       20.02      2.79 o 
 -14   4   1        3.19       -0.48      3.08 o 
 -12   4   1       78.24       79.85      9.81 o 
 -10   4   1        1.50        4.49      2.54 o 
  -8   4   1       72.62       79.30      3.31 o 
  -6   4   1      259.24      284.61      8.66 o 
  -4   4   1       42.59       38.89      3.20 o 
  -2   4   1        4.38        3.76      3.55 o 
   0   4   1        0.07        1.24      4.20 o 
   2   4   1       58.76       62.34      3.40 o 
   4   4   1      305.79      342.95     10.97 o 
   6   4   1        2.81        7.72      2.88 o 
   8   4   1       36.12       54.51      3.00 o 
  10   4   1       77.56       72.56      4.37 o 
  12   4   1       89.56       97.96      5.96 o 
  14   4   1        0.34       -1.05      2.61 o 
 -13   5   1        0.97        4.17      3.57 o 
 -11   5   1       54.90       58.14      3.67 o 
  -9   5   1        6.89       10.25      2.87 o 
  -7   5   1       22.68       28.70      3.61 o 
  -5   5   1      301.64      294.25     15.94 o 
  -3   5   1       36.85       37.86      3.92 o 
  -1   5   1      456.39      495.28     22.04 o 
   1   5   1        6.65        8.82      4.04 o 
   3   5   1      188.46      221.97     10.68 o 
   5   5   1        1.57        6.49      3.43 o 
   7   5   1      418.21      432.96     28.04 o 
   9   5   1       20.81       25.75      3.33 o 
  11   5   1       85.03       88.32      6.32 o 
  13   5   1        9.65       14.81      2.74 o 
 -10   6   1       69.70       57.23      7.64 o 
  -8   6   1       14.60       10.00      3.58 o 
  -6   6   1      115.29      118.51      9.68 o 
  -4   6   1       51.97       57.61      4.60 o 
  -2   6   1      997.50     1038.48     42.75 o 
   0   6   1      204.54      211.46      8.78 o 
   2   6   1      118.68      122.93      5.56 o 
   4   6   1       34.09       36.29      4.67 o 
   6   6   1        3.58        0.73      4.75 o 
   8   6   1        1.81       -0.84      4.16 o 
  10   6   1       52.32       47.97      4.22 o 
  -3   7   1        6.46        7.34      5.09 o 
  -1   7   1        0.14        1.19      4.35 o 
   1   7   1        0.51        0.83      4.20 o 
   3   7   1       14.23        9.26      7.75 o 
 -18   0   2        0.01        0.76      3.07 o 
 -16   0   2        0.23        5.33      3.39 o 
 -14   0   2        3.61       10.06      3.98 o 
 -12   0   2     1024.80     1000.87     52.51 o 
 -10   0   2      343.49      356.99      4.68 o 
  -8   0   2     5943.68     5643.05     50.01 o 
  -6   0   2     7368.90     7317.02    112.46 o 
  -4   0   2     3405.86     3784.11    127.38 o 
   2   0   2     5838.38     5708.63     23.43 o 
   4   0   2    11797.05    11833.98     34.92 o 
   6   0   2      176.41      173.44      4.79 o 
   8   0   2     2894.02     2858.40     44.89 o 
  10   0   2      218.83      220.85     10.59 o 
  12   0   2      905.96      983.64     75.10 o 
  14   0   2      424.56      424.08     39.81 o 
  16   0   2       33.93       42.30      3.90 o 
  18   0   2       41.17       45.57      6.66 o 
 -19   1   2       37.39       38.41      2.70 o 
 -17   1   2       25.94       30.27      4.37 o 
 -15   1   2      315.38      346.28     19.29 o 
 -13   1   2      339.93      344.12     12.72 o 
 -11   1   2      356.31      352.84      6.87 o 
  -9   1   2       19.83       16.15      2.57 o 
  -7   1   2     1449.54     1337.85     17.98 o 
  -5   1   2      108.13      107.29      3.42 o 
  -3   1   2      325.22      359.04      4.62 o 
  -1   1   2     1980.55     2208.11     19.23 o 
   3   1   2        9.20       16.53      4.66 o 
   5   1   2     4573.84     4550.42     93.49 o 
   7   1   2      280.11      283.70      5.75 o 
   9   1   2     2744.37     2730.97     35.10 o 
  11   1   2       30.59       39.79      2.69 o 
  13   1   2      301.87      310.99     15.61 o 
  15   1   2       78.00       97.09      6.49 o 
  17   1   2       35.44       41.50      2.97 o 
 -18   2   2        3.32        5.67      2.72 o 
 -16   2   2       20.06       22.92      2.39 o 
 -14   2   2      167.08      160.52      7.00 o 
 -12   2   2      118.52      126.20      2.73 o 
 -10   2   2      656.97      653.07     12.34 o 
  -8   2   2        4.31        5.49      2.32 o 
  -6   2   2      823.78      848.27     14.64 o 
  -4   2   2     1231.81     1338.68     11.47 o 
  -2   2   2     2805.38     2726.78     50.83 o 
   0   2   2       74.36       92.98      4.29 o 
   2   2   2     3914.30     3760.10     39.45 o 
   4   2   2        1.74        2.06      3.26 o 
   6   2   2      668.53      710.85     25.87 o 
   8   2   2       93.96       92.63      2.77 o 
  10   2   2       87.41       83.55      5.70 o 
  12   2   2      103.97      124.67      6.83 o 
  14   2   2        6.71        8.52      2.54 o 
  16   2   2       29.93       29.62      2.92 o 
  18   2   2       12.78        9.14      3.11 o 
 -17   3   2       78.79       88.14      5.14 o 
 -15   3   2       76.09       87.91      4.69 o 
 -13   3   2      135.49      129.71      3.91 o 
 -11   3   2        0.04        5.96      2.38 o 
  -9   3   2      417.63      452.97     12.31 o 
  -7   3   2      853.49      858.50     20.57 o 
  -5   3   2       58.53       70.46      2.93 o 
  -3   3   2     7913.20     7746.50    143.92 o 
  -1   3   2     1292.18     1200.34     25.02 o 
   1   3   2       65.06       53.09      3.36 o 
   3   3   2       19.03       30.90      2.99 o 
   5   3   2      565.37      561.45     19.29 o 
   7   3   2       42.19       52.39      2.53 o 
   9   3   2      459.60      493.43     22.56 o 
  11   3   2        3.78        6.78      2.54 o 
  13   3   2       56.22       65.35      4.40 o 
  15   3   2        3.11        5.92      2.46 o 
  17   3   2       81.44       82.66      5.48 o 
 -16   4   2      119.96      104.10     15.62 o 
 -14   4   2       72.90       64.63      4.62 o 
 -12   4   2      527.44      584.72     47.53 o 
 -10   4   2       13.29       14.79      2.50 o 
  -8   4   2      562.28      604.77     26.22 o 
  -6   4   2       56.06       54.55      2.78 o 
  -4   4   2      637.27      612.35     23.33 o 
  -2   4   2       72.42       71.12      6.96 o 
   0   4   2      577.80      525.21     22.21 o 
   2   4   2      165.68      179.45      4.61 o 
   4   4   2     1583.12     1609.67     50.36 o 
   6   4   2       17.45       18.13      2.56 o 
   8   4   2      602.76      623.25     27.46 o 
  10   4   2       34.31       35.36      3.22 o 
  12   4   2       46.62       67.14      3.81 o 
  14   4   2       19.45       25.79      3.06 o 
 -13   5   2       11.50        9.57      3.28 o 
 -11   5   2       71.30       79.25      5.09 o 
  -9   5   2       18.08       20.58      3.60 o 
  -7   5   2       57.89       64.82      5.98 o 
  -5   5   2       10.91       13.24      3.26 o 
  -3   5   2       25.07       35.49      3.82 o 
  -1   5   2      125.20      138.99      4.46 o 
   1   5   2      119.39      111.07      6.28 o 
   3   5   2       90.73      105.25      4.87 o 
   5   5   2      172.26      171.86     11.35 o 
   7   5   2      216.08      208.71     11.04 o 
   9   5   2        0.11        4.07      3.02 o 
  11   5   2        3.02        4.70      2.92 o 
  13   5   2       64.49       65.31      7.38 o 
 -10   6   2       40.37       33.30      3.91 o 
  -8   6   2       61.39       57.22      6.90 o 
  -6   6   2       68.37       62.48      7.38 o 
  -4   6   2       23.18       27.74      4.15 o 
  -2   6   2       52.84       50.73      5.03 o 
   0   6   2      175.94      190.97      8.22 o 
   2   6   2       69.00       69.48      4.90 o 
   4   6   2      126.87      112.67     17.13 o 
   6   6   2        4.13       -0.50      5.99 o 
   8   6   2        0.15        3.41      5.32 o 
  10   6   2       10.74        9.96      4.18 o 
  -3   7   2        3.54        2.10      4.78 o 
  -1   7   2        0.30        2.10      4.18 o 
   1   7   2       65.40       53.51      6.52 o 
   3   7   2       18.79       21.16      7.85 o 
 -19   1   3        0.06        1.75      2.52 o 
 -17   1   3        8.39       11.80      2.98 o 
 -15   1   3        9.94       16.40      2.75 o 
 -13   1   3       37.22       43.30      3.04 o 
 -11   1   3      849.12      813.52     17.20 o 
  -9   1   3     1314.23     1289.26     14.26 o 
  -7   1   3      541.56      487.16      3.65 o 
  -5   1   3     3475.04     3352.97     21.39 o 
  -3   1   3      477.42      535.24      8.88 o 
  -1   1   3     3245.30     3526.33     53.28 o 
   1   1   3      161.86      207.82      7.31 o 
   5   1   3        0.03        1.84      3.52 o 
   7   1   3     2157.80     2191.88     35.95 o 
   9   1   3      240.04      250.21      8.66 o 
  11   1   3      482.31      466.39     17.12 o 
  13   1   3        8.31       13.75      2.48 o 
  15   1   3      249.18      264.91     19.20 o 
  17   1   3       14.15       14.34      2.50 o 
 -18   2   3      155.14      165.06      8.19 o 
 -16   2   3        0.02        2.25      2.24 o 
 -14   2   3      599.15      658.71     26.79 o 
 -12   2   3        0.81        0.92      2.33 o 
 -10   2   3      569.73      570.60     13.01 o 
  -8   2   3        3.92        6.98      2.57 o 
  -6   2   3     4014.52     3956.23     41.41 o 
  -4   2   3      415.96      374.22      3.60 o 
  -2   2   3     4130.61     4133.61     67.12 o 
   0   2   3     5070.13     4703.53    255.22 o 
   2   2   3     3674.31     3500.54     22.65 o 
   4   2   3      370.35      483.49     16.22 o 
   6   2   3      977.69      958.40     31.24 o 
   8   2   3       17.17       12.62      3.09 o 
  10   2   3      121.74      123.40      5.92 o 
  12   2   3      609.94      620.89     26.88 o 
  14   2   3      107.00      108.53      7.61 o 
  16   2   3        8.87       10.77      2.75 o 
 -17   3   3       38.00       38.80      2.85 o 
 -15   3   3        2.44        2.53      3.18 o 
 -13   3   3        3.18        7.53      2.33 o 
 -11   3   3      102.87      112.22      6.17 o 
  -9   3   3        0.10        1.72      2.63 o 
  -7   3   3       33.40       47.97      2.64 o 
  -5   3   3     5244.76     5332.66    117.94 o 
  -3   3   3     1473.00     1481.71     26.03 o 
  -1   3   3     3031.54     2945.02     64.18 o 
   1   3   3      529.28      492.22     18.81 o 
   3   3   3      170.64      159.49      6.63 o 
   5   3   3     1213.72     1191.12     55.39 o 
   7   3   3      452.74      421.66     20.62 o 
   9   3   3      128.66      138.56      5.47 o 
  11   3   3       76.02       74.76      6.60 o 
  13   3   3        5.85       10.52      2.80 o 
  15   3   3        0.01        0.88      2.36 o 
 -16   4   3        4.60       10.97      3.47 o 
 -14   4   3       94.68       98.20      6.76 o 
 -12   4   3      156.59      149.20     10.36 o 
 -10   4   3      154.08      171.22      6.29 o 
  -8   4   3       25.88       25.86      2.95 o 
  -6   4   3       81.27       80.56      8.63 o 
  -4   4   3       33.25       35.27      3.55 o 
  -2   4   3       67.32       63.91      5.38 o 
   0   4   3       71.98       94.91      3.59 o 
   2   4   3       12.31       11.40      2.76 o 
   4   4   3      262.92      282.77     12.32 o 
   6   4   3      128.56      122.22     10.70 o 
   8   4   3       18.66       17.87      2.61 o 
  10   4   3      140.85      135.19     12.32 o 
  12   4   3       62.63       68.86      5.01 o 
  14   4   3       14.86       19.11      2.83 o 
 -13   5   3       24.79       22.95      3.64 o 
 -11   5   3       52.16       58.79      3.87 o 
  -9   5   3        0.80        0.17      3.27 o 
  -7   5   3       25.50       24.21      3.64 o 
  -5   5   3      113.42      113.36      7.51 o 
  -3   5   3      224.74      236.69      8.33 o 
  -1   5   3        3.61        5.69      3.65 o 
   1   5   3       83.16       82.11      4.34 o 
   3   5   3      477.12      535.35     26.27 o 
   5   5   3       80.98       85.19      3.87 o 
   7   5   3      933.93      897.88     45.69 o 
   9   5   3       32.68       26.21      4.09 o 
  11   5   3      222.31      227.46     26.01 o 
  13   5   3        6.50        3.31      2.79 o 
 -10   6   3       40.60       34.52      4.12 o 
  -8   6   3       66.71       65.16      5.59 o 
  -6   6   3      356.81      346.19     22.23 o 
  -4   6   3      119.41      112.85      4.63 o 
  -2   6   3      132.69      135.75      4.63 o 
   0   6   3      130.83      121.82      4.24 o 
   2   6   3       70.39       76.57      9.76 o 
   4   6   3       55.29       56.21      6.65 o 
   6   6   3       58.48       51.77     10.02 o 
   8   6   3        0.05        7.54      4.18 o 
  -3   7   3       16.16       12.01      5.01 o 
  -1   7   3        0.26        2.88      4.18 o 
   1   7   3       32.46       24.26      5.54 o 
 -18   0   4        5.71        4.77      3.07 o 
 -16   0   4      250.50      275.95     14.82 o 
 -14   0   4       19.83       20.53      3.06 o 
 -12   0   4      622.43      684.02     34.89 o 
 -10   0   4      101.20       88.65      3.61 o 
  -6   0   4     3534.15     3817.94     43.91 o 
  -4   0   4    11119.56    11144.41    135.88 o 
  -2   0   4     8767.89     8761.74     68.52 o 
   4   0   4      878.93      966.68     14.66 o 
   6   0   4     1148.98      989.10     10.10 o 
   8   0   4       68.99       82.26      4.49 o 
  10   0   4      513.03      519.66     14.59 o 
  12   0   4      394.17      415.15     13.67 o 
  14   0   4      756.28      816.49     73.05 o 
  16   0   4       45.77       40.07      5.30 o 
  18   0   4      160.24      141.30     10.62 o 
 -19   1   4       33.01       29.83      2.73 o 
 -17   1   4       11.20       16.65      2.23 o 
 -15   1   4      308.46      315.02      7.18 o 
 -13   1   4      122.70      103.51      3.01 o 
 -11   1   4      345.08      351.56      5.72 o 
  -9   1   4        4.10        8.48      2.38 o 
  -7   1   4     1197.89     1098.26     13.95 o 
  -5   1   4       75.76       86.32      3.17 o 
   3   1   4     2717.33     2520.73     17.45 o 
   5   1   4     5498.71     5607.99     84.67 o 
   7   1   4     2508.23     2395.33     45.58 o 
   9   1   4     1148.10     1117.68     25.33 o 
  11   1   4     1158.92     1150.91     35.86 o 
  13   1   4        9.46       16.55      4.55 o 
  15   1   4      124.57      141.35     10.27 o 
  17   1   4        0.60        3.19      2.78 o 
 -18   2   4       10.21       14.58      2.43 o 
 -16   2   4        2.67        6.54      2.19 o 
 -14   2   4      242.89      251.35     12.82 o 
 -12   2   4       58.98       60.61      2.44 o 
 -10   2   4        9.27       19.59      2.63 o 
  -8   2   4      756.58      747.26     18.50 o 
  -6   2   4      239.31      236.87      3.07 o 
  -4   2   4       18.30       27.15      3.04 o 
  -2   2   4      603.11      654.46      7.92 o 
   0   2   4     1142.94     1118.40     42.94 o 
   2   2   4     2689.06     2406.30     10.00 o 
   4   2   4     7131.27     7073.93    274.01 o 
   6   2   4     1189.46     1157.02     47.89 o 
   8   2   4      247.74      271.74     10.60 o 
  10   2   4       15.01       15.99      2.82 o 
  12   2   4        3.96       16.32      5.86 o 
  14   2   4       28.76       29.47      3.69 o 
  16   2   4        9.95       13.17      4.61 o 
 -17   3   4       23.17       21.05      2.82 o 
 -15   3   4      123.58      123.02      6.52 o 
 -13   3   4       77.31       95.68      4.32 o 
 -11   3   4      605.50      631.75     22.69 o 
  -9   3   4      105.87      108.62      4.76 o 
  -7   3   4     2507.25     2506.34     69.42 o 
  -5   3   4       36.39       48.96      3.71 o 
  -3   3   4     5184.88     5295.83    120.98 o 
  -1   3   4        7.23       12.51      2.83 o 
   1   3   4      857.12      813.71     27.97 o 
   3   3   4        2.75        9.18      3.60 o 
   5   3   4      121.31      101.80      7.30 o 
   7   3   4       79.86       87.08      3.53 o 
   9   3   4      413.47      442.80     13.91 o 
  11   3   4       81.66       97.01      6.62 o 
  13   3   4       23.56       34.52      2.81 o 
  15   3   4        3.53        6.99      2.87 o 
 -16   4   4      137.06      116.43      8.68 o 
 -14   4   4        0.01        0.46      2.48 o 
 -12   4   4      116.94      149.77      6.86 o 
 -10   4   4       27.64       29.53      2.57 o 
  -8   4   4      399.84      428.32     23.57 o 
  -6   4   4       27.68       25.77      3.50 o 
  -4   4   4      239.82      241.96      8.84 o 
  -2   4   4       86.51       80.21      3.18 o 
   0   4   4        2.46        1.57      3.57 o 
   2   4   4      345.43      314.95     12.17 o 
   4   4   4      167.89      162.56     10.40 o 
   6   4   4        2.02       -0.14      3.40 o 
   8   4   4       28.55       39.88      3.09 o 
  10   4   4      199.65      202.18      9.60 o 
  12   4   4      120.53      139.11     13.55 o 
  14   4   4        3.30        8.51      2.69 o 
 -13   5   4       20.50       18.61      3.82 o 
 -11   5   4       35.27       31.93      4.95 o 
  -9   5   4       16.77       19.79      3.44 o 
  -7   5   4      195.75      202.58     11.33 o 
  -5   5   4        0.01        1.38      3.04 o 
  -3   5   4       25.44       28.66      3.78 o 
  -1   5   4        1.61        4.17      3.65 o 
   1   5   4      467.38      510.10     17.90 o 
   3   5   4      298.56      326.28     54.17 o 
   5   5   4       41.03       45.56      3.87 o 
   7   5   4       71.47       61.36      6.23 o 
   9   5   4        0.32        6.70      2.80 o 
  11   5   4       40.68       51.49      8.60 o 
 -10   6   4       14.26       15.21      4.06 o 
  -8   6   4       34.99       38.09      3.70 o 
  -6   6   4        5.62        3.38      4.45 o 
  -4   6   4       72.53       78.27      5.78 o 
  -2   6   4       61.91       61.36      4.25 o 
   0   6   4       34.50       34.91      3.98 o 
   2   6   4        0.90        0.49      5.85 o 
   4   6   4       21.07       27.37      4.39 o 
   6   6   4        1.60        7.98      4.62 o 
   8   6   4        0.00       -1.72      3.53 o 
  -3   7   4       15.69       12.66      4.14 o 
  -1   7   4        0.00        1.69      4.57 o 
   1   7   4      135.46      119.35      7.03 o 
 -19   1   5        0.01        5.76      2.39 o 
 -17   1   5       81.06       89.36      3.51 o 
 -15   1   5       48.91       43.69      2.54 o 
 -13   1   5      124.50      117.15      2.72 o 
 -11   1   5      141.53      149.93      2.49 o 
  -9   1   5      415.38      367.14      4.03 o 
  -7   1   5      195.54      220.53      5.17 o 
  -5   1   5     8106.69     7885.47     78.30 o 
  -3   1   5      110.03      116.20      4.13 o 
   3   1   5     2422.69     1989.59     22.31 o 
   5   1   5       27.24       32.70      3.87 o 
   7   1   5     1952.25     1996.49     24.82 o 
   9   1   5      429.26      450.51     13.68 o 
  11   1   5     2532.98     2633.30    112.33 o 
  13   1   5      271.18      255.52     11.04 o 
  15   1   5      169.71      194.78     12.63 o 
  17   1   5        9.30        9.71      2.80 o 
 -18   2   5      257.77      241.03     11.85 o 
 -16   2   5        3.67        4.27      2.38 o 
 -14   2   5      829.52      853.60     31.11 o 
 -12   2   5      394.78      420.91      7.55 o 
 -10   2   5      883.73      893.29      7.81 o 
  -8   2   5      237.42      236.35      2.90 o 
  -6   2   5     1151.17     1046.30     13.04 o 
  -4   2   5     1300.15     1400.14     13.53 o 
  -2   2   5        3.87        8.47      3.26 o 
   0   2   5     3489.87     3250.64     17.14 o 
   2   2   5      450.58      375.71     14.17 o 
   4   2   5      215.46      123.84      3.93 o 
   6   2   5       22.91       15.77      3.14 o 
   8   2   5      527.59      542.81     20.06 o 
  10   2   5        8.08        8.35      2.57 o 
  12   2   5      381.55      467.47     23.09 o 
  14   2   5        9.10       14.47      2.54 o 
  16   2   5       74.97       82.45      7.49 o 
 -17   3   5        1.56        1.68      2.80 o 
 -15   3   5       66.49       65.44      5.61 o 
 -13   3   5      366.03      410.38     14.92 o 
 -11   3   5     1575.24     1575.76     43.91 o 
  -9   3   5     1804.89     1888.67     65.43 o 
  -7   3   5       35.73       33.05      3.25 o 
  -5   3   5      432.32      400.04      6.60 o 
  -3   3   5      175.36      211.82      3.63 o 
  -1   3   5     1021.00      990.11     23.66 o 
   1   3   5      296.18      319.37     16.36 o 
   3   3   5      407.21      342.70     17.48 o 
   5   3   5       22.47       19.37      3.11 o 
   7   3   5      321.85      277.21     13.56 o 
   9   3   5      144.82      168.12      8.80 o 
  11   3   5      148.13      150.10      4.28 o 
  13   3   5        6.81       11.59      2.77 o 
  15   3   5       25.14       23.24      5.21 o 
 -16   4   5       12.49        7.88      2.63 o 
 -14   4   5       66.45       62.13      4.42 o 
 -12   4   5        0.37        4.88      2.52 o 
 -10   4   5       63.86       58.83      3.42 o 
  -8   4   5       13.29        9.84      3.97 o 
  -6   4   5       63.50       74.99      3.55 o 
  -4   4   5      306.55      312.56     13.53 o 
  -2   4   5       27.50       27.63      2.96 o 
   0   4   5     1616.03     1729.63     39.68 o 
   2   4   5      101.58      109.98     22.37 o 
   4   4   5      258.13      263.86     32.74 o 
   6   4   5       60.41       57.91      3.04 o 
   8   4   5       18.65       17.89      2.75 o 
  10   4   5       35.97       36.03      2.82 o 
  12   4   5       10.29        9.75      2.56 o 
  14   4   5       30.04       33.37      3.81 o 
 -13   5   5       51.76       49.13      3.81 o 
 -11   5   5        8.28        8.58      3.43 o 
  -9   5   5      124.71      138.42     11.80 o 
  -7   5   5       55.24       56.15      3.62 o 
  -5   5   5      101.50      123.05      8.03 o 
  -3   5   5       90.17       96.17      7.17 o 
  -1   5   5      503.44      549.09     18.54 o 
   1   5   5       19.10       19.70      5.99 o 
   3   5   5      263.78      294.64     24.72 o 
   5   5   5        1.24        4.06      3.10 o 
   7   5   5      150.66      162.20     15.20 o 
   9   5   5        2.05        2.66      3.16 o 
  11   5   5       62.21       62.76      6.29 o 
 -10   6   5       30.53       19.18      5.32 o 
  -8   6   5        0.34        4.09      3.34 o 
  -6   6   5       35.34       42.11      3.97 o 
  -4   6   5        1.60        5.72      3.82 o 
  -2   6   5        4.96        2.31      3.72 o 
   0   6   5       17.44       13.01      4.24 o 
   2   6   5      144.48      163.86     27.04 o 
   4   6   5       10.89        8.31      4.49 o 
   6   6   5       33.61       38.31      3.44 o 
   8   6   5       26.30       41.71      5.99 o 
  -1   7   5       11.99        7.68      5.04 o 
   1   7   5        1.36        1.96      5.05 o 
 -18   0   6       50.00       58.72      4.13 o 
 -16   0   6       96.55      106.23      3.28 o 
 -14   0   6       45.83       64.08      4.74 o 
 -12   0   6       10.00       16.46      3.08 o 
 -10   0   6       66.80       47.88      2.95 o 
  -8   0   6     2850.86     2767.64     50.01 o 
  -6   0   6      856.43      702.21      6.73 o 
  -4   0   6     5164.79     5281.29     78.41 o 
  -2   0   6    10633.03    10332.33     34.78 o 
   2   0   6     3201.76     2758.65     76.93 o 
   4   0   6     4367.65     4342.76     77.90 o 
   6   0   6     5547.15     4879.06     58.89 o 
   8   0   6        4.89        8.55      6.79 o 
  10   0   6      408.96      435.63     19.84 o 
  12   0   6        7.98        7.60      4.22 o 
  14   0   6      640.94      706.23     83.26 o 
  16   0   6       69.13       76.10     13.78 o 
  18   0   6      117.17      113.76      4.26 o 
 -19   1   6       30.57       25.90      2.68 o 
 -17   1   6       26.58       24.74      2.37 o 
 -15   1   6       26.90       34.61      2.24 o 
 -13   1   6       10.85       16.55      2.21 o 
 -11   1   6      677.73      658.73     10.33 o 
  -9   1   6        8.16       10.64      2.38 o 
  -7   1   6       20.28       51.42      2.77 o 
  -5   1   6     4355.61     4323.73     28.08 o 
  -3   1   6     6996.02     7716.18     75.37 o 
  -1   1   6     2063.58     2140.31     15.58 o 
   3   1   6      174.28      214.69      6.16 o 
   5   1   6     6132.19     6094.50    106.84 o 
   7   1   6       35.67       61.95      3.72 o 
   9   1   6      523.77      527.02     16.16 o 
  11   1   6       64.52       92.43     13.06 o 
  13   1   6       26.37       26.53      2.84 o 
  15   1   6        0.08        0.64      3.31 o 
  17   1   6        0.94        4.72      2.69 o 
 -18   2   6       13.49       16.26      2.24 o 
 -16   2   6        0.37        1.93      2.34 o 
 -14   2   6       84.90       85.95      2.46 o 
 -12   2   6      384.38      423.85      8.13 o 
 -10   2   6      224.69      239.73      2.90 o 
  -8   2   6        3.35       14.04      2.48 o 
  -6   2   6       69.18       70.93      3.26 o 
  -4   2   6      138.87      153.99      3.92 o 
  -2   2   6       96.88      135.41      4.84 o 
   0   2   6      916.29      940.93     10.59 o 
   2   2   6        0.62       -2.23      5.34 o 
   4   2   6      366.70      416.24      9.31 o 
   6   2   6      232.92      209.15      5.53 o 
   8   2   6      281.67      329.98     13.23 o 
  10   2   6        5.69        5.91      2.75 o 
  12   2   6       55.51       59.71      6.50 o 
  14   2   6       23.38       30.60      4.07 o 
  16   2   6        3.74        8.13      2.77 o 
 -17   3   6        7.83       12.48      2.83 o 
 -15   3   6      258.11      271.66     13.75 o 
 -13   3   6       62.55       72.73      2.58 o 
 -11   3   6     3658.71     3552.77    101.07 o 
  -9   3   6      491.90      470.23     14.86 o 
  -7   3   6      995.38      974.51     17.62 o 
  -5   3   6      881.70      937.13     19.60 o 
  -3   3   6     1615.83     1528.08     36.70 o 
  -1   3   6      199.28      197.65      7.54 o 
   1   3   6     1588.40     1443.83     10.69 o 
   3   3   6      233.24      208.20      5.91 o 
   5   3   6       26.79       17.78      2.91 o 
   7   3   6      111.49       90.48      4.92 o 
   9   3   6      352.68      389.52     17.38 o 
  11   3   6       95.53       92.73      7.15 o 
  13   3   6        6.76       12.44      2.87 o 
  15   3   6       20.65       22.11      3.02 o 
 -16   4   6      100.40       97.21      4.71 o 
 -14   4   6        0.16        3.75      2.91 o 
 -12   4   6       73.60       67.59      4.30 o 
 -10   4   6       15.43       16.69      3.65 o 
  -8   4   6        0.05        4.95      3.29 o 
  -6   4   6      118.77      117.36      3.80 o 
  -4   4   6       80.63       79.33      3.04 o 
  -2   4   6     1922.59     2017.96     56.88 o 
   0   4   6      716.10      684.49     27.53 o 
   2   4   6     1142.19     1161.42    123.67 o 
   4   4   6       47.58       54.62      7.33 o 
   6   4   6      638.19      683.59     64.80 o 
   8   4   6      172.35      166.14      3.74 o 
  10   4   6      188.44      187.46     13.95 o 
  12   4   6       19.29       15.19      2.75 o 
  14   4   6       42.16       51.22      4.76 o 
 -13   5   6       18.93       23.20      3.50 o 
 -11   5   6        9.57       15.52      3.40 o 
  -9   5   6        0.74        7.73      3.44 o 
  -7   5   6       98.65       87.77      4.38 o 
  -5   5   6        0.58        0.97      3.19 o 
  -3   5   6      349.58      349.91      9.64 o 
  -1   5   6      893.63      935.57     56.38 o 
   1   5   6        2.56        3.31      4.07 o 
   3   5   6      226.74      247.15      8.63 o 
   5   5   6       29.88       32.99      3.42 o 
   7   5   6       37.04       43.13     12.12 o 
   9   5   6       85.86       90.01     10.05 o 
  11   5   6       37.61       42.16      3.97 o 
 -10   6   6        3.12        1.46      4.00 o 
  -8   6   6       12.93       13.42      3.23 o 
  -6   6   6       13.90       16.34      4.22 o 
  -4   6   6       40.42       44.04      4.08 o 
  -2   6   6        0.80        2.93      3.52 o 
   0   6   6        0.88        5.27      4.11 o 
   2   6   6        2.56       -0.05      5.18 o 
   4   6   6       27.70       28.12      4.45 o 
   6   6   6       22.61       33.93      4.39 o 
   8   6   6        2.98        2.73      3.64 o 
  -1   7   6       27.25       19.47      4.92 o 
 -19   1   7        0.66        3.42      2.20 o 
 -17   1   7      174.06      181.77      5.87 o 
 -15   1   7       34.41       35.19      2.33 o 
 -13   1   7      312.59      333.84      5.32 o 
 -11   1   7       96.84      106.98      2.64 o 
  -9   1   7      765.84      673.29     12.64 o 
  -7   1   7        2.21        4.61      2.74 o 
  -5   1   7     7264.67     7403.52     37.22 o 
  -3   1   7     3744.37     3641.75     41.86 o 
  -1   1   7      237.65      277.15      8.26 o 
   1   1   7     1733.44     1575.79     56.00 o 
   3   1   7        0.34        3.07      3.30 o 
   5   1   7      330.45      297.16     11.00 o 
   7   1   7     1171.49     1256.17     32.33 o 
   9   1   7       38.64       30.61      2.67 o 
  11   1   7       99.52      120.94      9.17 o 
  13   1   7        9.16       15.12      2.44 o 
  15   1   7       52.25       66.51      3.93 o 
  17   1   7       20.11       15.95      3.41 o 
 -18   2   7       49.18       49.77      2.84 o 
 -16   2   7       24.60       29.95      2.41 o 
 -14   2   7      633.05      655.42     14.14 o 
 -12   2   7      198.99      202.31      3.40 o 
 -10   2   7     1022.14      993.82     13.51 o 
  -8   2   7     3027.70     2969.37     45.12 o 
  -6   2   7      333.73      282.62      3.16 o 
  -4   2   7     8117.94     8257.26    101.63 o 
  -2   2   7     1253.74     1334.39     31.24 o 
   0   2   7     2200.76     1859.80     78.36 o 
   2   2   7     1783.36     1710.38     12.56 o 
   4   2   7     6532.02     6476.81    250.91 o 
   6   2   7      428.70      443.61     21.44 o 
   8   2   7     1240.27     1214.17     48.13 o 
  10   2   7      438.17      460.11     10.17 o 
  12   2   7       49.81       57.74      2.77 o 
  14   2   7        0.10        4.36      2.76 o 
  16   2   7       17.65       18.63      2.90 o 
 -17   3   7        3.26        4.98      2.62 o 
 -15   3   7        0.06        6.09      2.62 o 
 -13   3   7      715.89      719.48     30.86 o 
 -11   3   7      167.04      195.22      3.86 o 
  -9   3   7     1055.43     1078.72     28.58 o 
  -7   3   7       82.38      106.75      3.08 o 
  -5   3   7      197.80      185.03      3.26 o 
  -3   3   7       67.45       86.79      3.99 o 
  -1   3   7     1057.66      952.60     30.84 o 
   1   3   7      147.07      163.45      5.88 o 
   3   3   7      191.87      192.08      6.62 o 
   5   3   7       19.54       20.88      3.02 o 
   7   3   7      209.90      199.48     12.38 o 
   9   3   7       11.28       18.19      2.87 o 
  11   3   7      122.79      123.89      8.90 o 
  13   3   7        3.22        4.95      2.69 o 
  15   3   7       21.16       23.30      3.06 o 
 -16   4   7       13.45       18.86      2.98 o 
 -14   4   7       75.40       77.04      6.56 o 
 -12   4   7        0.03       -0.78      3.03 o 
 -10   4   7       26.34       26.94      3.42 o 
  -8   4   7      232.74      261.29      9.44 o 
  -6   4   7       40.62       37.41      3.57 o 
  -4   4   7       53.25       59.93      3.85 o 
  -2   4   7      693.39      745.83     22.43 o 
   0   4   7       70.22       75.33      3.58 o 
   2   4   7      653.02      644.80     75.31 o 
   4   4   7      293.88      308.89      7.14 o 
   6   4   7      315.34      273.07      4.85 o 
   8   4   7      195.18      172.11     15.60 o 
  10   4   7       16.71       14.12      2.87 o 
  12   4   7       34.53       33.26      3.99 o 
  14   4   7       54.94       63.57      4.58 o 
 -13   5   7      101.60       88.86     17.42 o 
 -11   5   7        0.01        0.20      3.25 o 
  -9   5   7       43.66       39.94      3.56 o 
  -7   5   7        4.47        4.71      3.68 o 
  -5   5   7      258.41      260.09     23.37 o 
  -3   5   7        5.44        4.25      2.86 o 
  -1   5   7     1975.67     2105.46     65.40 o 
   1   5   7      269.91      272.97     19.89 o 
   3   5   7      382.27      416.03     42.69 o 
   5   5   7       84.17       92.58     15.94 o 
   7   5   7        3.28        1.60      3.48 o 
   9   5   7        2.16        9.79      5.30 o 
  11   5   7        4.13        6.30      3.09 o 
 -10   6   7        8.77        5.50      3.94 o 
  -8   6   7        5.51        4.91      3.39 o 
  -6   6   7        0.58        1.88      3.95 o 
  -4   6   7       32.93       41.47      4.68 o 
  -2   6   7        1.96        4.97      3.68 o 
   0   6   7        3.95        1.40      3.92 o 
   2   6   7        5.12        5.40      6.90 o 
   4   6   7       95.99      117.45      5.70 o 
   6   6   7       17.92       21.50      3.46 o 
   8   6   7       45.06       43.26      3.66 o 
 -18   0   8      223.62      209.75      6.77 o 
 -16   0   8        0.85        6.66      3.08 o 
 -14   0   8     1847.75     1674.18     73.99 o 
 -12   0   8       45.56       58.23      2.98 o 
 -10   0   8      230.45      206.59      4.35 o 
  -8   0   8      221.15      200.50      4.35 o 
  -6   0   8     9684.26     9567.61    139.84 o 
  -4   0   8      514.89      608.62      7.25 o 
  -2   0   8    10952.37    10909.13     25.08 o 
   2   0   8     3101.41     3108.67     17.65 o 
   4   0   8     5610.16     5434.57    124.05 o 
   6   0   8     5383.48     4977.13    178.13 o 
   8   0   8      901.93     1003.57     31.20 o 
  10   0   8     1146.12     1201.95     88.83 o 
  12   0   8       69.49       84.02      6.14 o 
  14   0   8      490.93      430.56      8.50 o 
  16   0   8      126.86      115.76      7.38 o 
 -19   1   8       77.08       65.00      6.59 o 
 -17   1   8        5.29        8.51      2.39 o 
 -15   1   8       97.07      107.62      3.44 o 
 -13   1   8        5.25       10.24      2.24 o 
 -11   1   8      719.76      736.26      6.54 o 
  -9   1   8      190.24      196.98      2.88 o 
  -7   1   8     2896.88     2812.22     19.33 o 
  -5   1   8      269.03      261.50      3.24 o 
  -3   1   8     6069.62     6344.18     46.96 o 
  -1   1   8      648.14      789.38      9.56 o 
   1   1   8        4.67       25.48      5.52 o 
   3   1   8      846.87      829.49     14.12 o 
   5   1   8      121.14      137.52      3.65 o 
   7   1   8       31.99       39.74      2.71 o 
   9   1   8       31.41       34.66      2.65 o 
  11   1   8      404.82      426.52     20.24 o 
  13   1   8       93.99       96.50      6.46 o 
  15   1   8       48.13       53.24      3.42 o 
  17   1   8        3.76       10.16      3.23 o 
 -18   2   8        0.68        3.99      2.36 o 
 -16   2   8       25.81       29.21      2.90 o 
 -14   2   8       12.03       17.46      2.33 o 
 -12   2   8       36.81       44.65      2.39 o 
 -10   2   8      460.63      427.66      3.49 o 
  -8   2   8        1.18       20.53      5.12 o 
  -6   2   8        3.33       14.45      2.54 o 
  -4   2   8     2991.34     3390.65     35.25 o 
  -2   2   8     2569.48     2723.64     42.71 o 
   0   2   8       63.52       76.97     12.27 o 
   2   2   8     1282.02     1289.14     75.49 o 
   4   2   8      981.96      913.64     34.36 o 
   6   2   8       60.67       67.09      3.16 o 
   8   2   8      160.66      143.82      8.78 o 
  10   2   8       42.00       47.86      4.25 o 
  12   2   8       88.25       91.39      6.48 o 
  14   2   8        1.43        1.66      2.77 o 
  16   2   8        1.79        5.58      2.72 o 
 -17   3   8        0.00        4.12      2.77 o 
 -15   3   8      279.20      282.52     18.44 o 
 -13   3   8       42.87       50.46      2.94 o 
 -11   3   8     2010.60     2165.40     59.62 o 
  -9   3   8        7.00        6.00      2.58 o 
  -7   3   8     1359.36     1336.39     30.15 o 
  -5   3   8       40.82       43.92      2.95 o 
  -3   3   8     1224.34     1237.83     22.41 o 
  -1   3   8       41.67       44.17      4.98 o 
   1   3   8      820.73      771.06      8.25 o 
   3   3   8      773.14      723.96      7.74 o 
   5   3   8        8.99        7.86      3.22 o 
   7   3   8      327.75      338.28     19.50 o 
   9   3   8       39.88       43.13      2.94 o 
  11   3   8      298.28      297.33     22.33 o 
  13   3   8       59.71       68.05      3.63 o 
  15   3   8        1.36        2.79      3.17 o 
 -16   4   8       26.30       34.28      2.86 o 
 -14   4   8       10.10       10.50      2.80 o 
 -12   4   8        8.86       10.21      3.21 o 
 -10   4   8      154.23      159.63      3.71 o 
  -8   4   8      360.96      377.15     21.58 o 
  -6   4   8     1392.75     1366.76     59.33 o 
  -4   4   8      177.39      171.20      5.24 o 
  -2   4   8      279.00      318.57      6.71 o 
   0   4   8      124.18      120.55     13.64 o 
   2   4   8     1034.52     1103.34    112.64 o 
   4   4   8      156.84      166.85      5.53 o 
   6   4   8      584.29      548.38     47.95 o 
   8   4   8      524.32      448.81     37.79 o 
  10   4   8       23.23       31.64      3.17 o 
  12   4   8       19.80       25.38      3.38 o 
  14   4   8       59.65       59.00      7.18 o 
 -13   5   8       31.99       25.08      3.54 o 
 -11   5   8        0.01        3.97      3.28 o 
  -9   5   8        0.44        5.83      3.52 o 
  -7   5   8       64.50       60.27      3.70 o 
  -5   5   8       67.82       62.79      5.40 o 
  -3   5   8       27.17       36.78      4.18 o 
  -1   5   8      212.89      210.07      6.04 o 
   1   5   8      256.08      274.19     13.40 o 
   3   5   8       35.30       40.30      4.28 o 
   5   5   8      142.54      154.52     30.27 o 
   7   5   8       34.36       34.44      9.62 o 
   9   5   8       25.32       28.60      3.14 o 
  11   5   8        8.26       10.17      3.84 o 
 -10   6   8       17.88        6.83      3.91 o 
  -8   6   8        1.29        3.05      3.35 o 
  -6   6   8        2.81        5.64      3.85 o 
  -4   6   8        3.61        5.52      3.85 o 
  -2   6   8        9.02       15.08      4.28 o 
   0   6   8        4.72        6.06      3.42 o 
   2   6   8       16.91       19.86      4.30 o 
   4   6   8       25.31       28.34      4.71 o 
   6   6   8       44.75       49.75      6.04 o 
   8   6   8        1.41       -0.49      3.32 o 
 -19   1   9        1.66        4.45      2.61 o 
 -17   1   9      253.35      225.60      5.91 o 
 -15   1   9       40.95       46.80      2.47 o 
 -13   1   9      208.74      225.58      3.29 o 
 -11   1   9       59.05       55.61      2.80 o 
  -9   1   9      730.15      692.96      9.61 o 
  -7   1   9     6008.46     6353.51     58.14 o 
  -5   1   9     1295.34     1178.36     10.06 o 
  -3   1   9        2.74       15.93      4.48 o 
  -1   1   9        0.24        3.27      9.19 o 
   1   1   9     2968.92     2694.15     18.69 o 
   3   1   9     7984.12     7756.28    126.20 o 
   5   1   9      805.29      956.75     17.25 o 
   7   1   9      371.63      414.56     15.28 o 
   9   1   9      102.78       94.05      5.05 o 
  11   1   9       22.30       24.76      3.37 o 
  13   1   9      141.10      145.79     15.53 o 
  15   1   9       40.26       44.36      4.27 o 
  17   1   9       26.83       25.60      3.03 o 
 -18   2   9        9.73       11.37      2.95 o 
 -16   2   9       78.49       77.65      5.73 o 
 -14   2   9       30.94       38.13      2.99 o 
 -12   2   9       24.01       26.11      2.89 o 
 -10   2   9      249.16      222.88      3.20 o 
  -8   2   9     3947.01     3856.41     47.70 o 
  -6   2   9      255.12      281.77      3.41 o 
  -4   2   9     9336.82     9637.64     64.88 o 
  -2   2   9     4058.63     4360.54     93.59 o 
   0   2   9    12629.92    11519.53     26.85 o 
   2   2   9      138.70      119.18     15.69 o 
   4   2   9     6814.61     6259.71    278.11 o 
   6   2   9      164.22      171.02      7.85 o 
   8   2   9      575.31      626.00     11.90 o 
  10   2   9       30.16       37.91      2.65 o 
  12   2   9      209.97      235.78     17.70 o 
  14   2   9        1.74        3.10      3.26 o 
  16   2   9       15.33       14.27      4.13 o 
 -17   3   9       97.94      101.60      3.33 o 
 -15   3   9        0.01        7.83      3.39 o 
 -13   3   9      173.75      183.68      5.94 o 
 -11   3   9       53.63       51.08      2.87 o 
  -9   3   9       37.86       39.17      2.71 o 
  -7   3   9        1.41        6.75      3.18 o 
  -5   3   9      110.74       82.34      2.90 o 
  -3   3   9      410.75      459.19      5.79 o 
  -1   3   9      615.41      542.52     27.14 o 
   1   3   9      173.22      177.25      5.83 o 
   3   3   9       48.71       46.69      4.84 o 
   5   3   9      142.99      146.17      9.41 o 
   7   3   9       21.39       23.53      5.23 o 
   9   3   9       22.85       25.27      2.75 o 
  11   3   9       56.25       59.52      5.66 o 
  13   3   9        5.02        5.65      2.97 o 
  15   3   9        0.19        2.95      3.06 o 
 -16   4   9        0.46        2.56      3.40 o 
 -14   4   9      128.89      114.96      7.38 o 
 -12   4   9       23.03       18.08      2.83 o 
 -10   4   9      225.44      232.73      5.63 o 
  -8   4   9      545.61      521.69     22.14 o 
  -6   4   9      109.42      118.61      7.06 o 
  -4   4   9        4.85        4.36      2.86 o 
  -2   4   9      101.21       95.73      2.68 o 
   0   4   9      238.05      241.28     27.52 o 
   2   4   9      835.67      790.74      8.36 o 
   4   4   9      154.30      161.06      5.78 o 
   6   4   9      478.76      400.27      7.93 o 
   8   4   9      209.37      195.49     24.55 o 
  10   4   9        9.31       16.72      3.16 o 
  12   4   9       16.96       17.66      3.97 o 
 -13   5   9       50.96       43.89      4.23 o 
 -11   5   9       40.87       37.94      3.46 o 
  -9   5   9      216.56      205.66     19.63 o 
  -7   5   9       40.55       44.31      4.07 o 
  -5   5   9       45.45       49.90      4.51 o 
  -3   5   9        0.59        5.16      2.76 o 
  -1   5   9       11.90       11.48      3.08 o 
   1   5   9       85.47      105.93      8.61 o 
   3   5   9      156.30      177.42     27.57 o 
   5   5   9       24.77       26.84      3.80 o 
   7   5   9        3.58        5.54      3.84 o 
   9   5   9       49.53       57.80     10.01 o 
  11   5   9       22.50       28.42      6.59 o 
 -10   6   9        0.62        4.24      3.88 o 
  -8   6   9       16.30       14.25      4.23 o 
  -6   6   9       12.63       11.34      3.94 o 
  -4   6   9       45.37       46.59      4.15 o 
  -2   6   9        3.74        3.18      3.05 o 
   0   6   9       27.08       37.06      3.54 o 
   2   6   9       40.28       56.05     13.44 o 
   4   6   9       23.74       28.23      3.64 o 
   6   6   9       28.00       34.11      5.14 o 
 -18   0  10      232.28      204.49      4.72 o 
 -16   0  10      123.46      106.89      5.25 o 
 -14   0  10     1675.68     1495.94     49.16 o 
 -12   0  10       95.79       83.12      5.80 o 
 -10   0  10      279.72      211.11     13.85 o 
  -8   0  10       14.81        6.54      3.45 o 
  -6   0  10      975.44      891.51     16.27 o 
  -4   0  10      129.06      109.14      5.38 o 
  -2   0  10     6886.42     7109.65     23.65 o 
   2   0  10      636.31      559.75      9.36 o 
   4   0  10      464.89      512.16     24.61 o 
   6   0  10     4547.19     4646.84    239.05 o 
   8   0  10      176.30      192.38     18.80 o 
  10   0  10     1554.36     1667.94    131.30 o 
  12   0  10     1036.63     1146.57    163.24 o 
  14   0  10        4.68        5.83      3.79 o 
  16   0  10       48.60       46.48      9.22 o 
 -19   1  10       44.27       41.81      2.99 o 
 -17   1  10        0.89        7.89      2.60 o 
 -15   1  10      178.92      181.52      5.65 o 
 -13   1  10       26.43       37.79      2.78 o 
 -11   1  10     1072.41     1092.50     12.61 o 
  -9   1  10      486.14      437.68      9.88 o 
  -7   1  10     3265.73     3386.62     19.35 o 
  -5   1  10      120.60      157.20      3.60 o 
  -3   1  10      713.11      656.53     14.53 o 
  -1   1  10      486.99      636.19     11.00 o 
   1   1  10     4661.17     4229.92     91.44 o 
   3   1  10      179.30      158.25      5.19 o 
   5   1  10      126.68      161.40      6.73 o 
   7   1  10       75.83       82.67      2.98 o 
   9   1  10       65.63       68.73      4.56 o 
  11   1  10       85.77       96.54      6.21 o 
  13   1  10       13.16       17.70      3.71 o 
  15   1  10       19.93       27.42      2.94 o 
 -18   2  10        1.04        6.79      2.81 o 
 -16   2  10        0.16        4.31      2.77 o 
 -14   2  10       12.95       11.74      2.96 o 
 -12   2  10      182.54      186.47      3.13 o 
 -10   2  10      286.18      278.97      3.51 o 
  -8   2  10      349.92      344.15      3.10 o 
  -6   2  10      769.46      790.58     10.47 o 
  -4   2  10      472.07      474.89      4.86 o 
  -2   2  10     1295.74     1422.03     27.44 o 
   0   2  10     2607.22     2680.04    150.54 o 
   2   2  10     6507.63     5963.92     20.07 o 
   4   2  10      697.08      640.30     21.95 o 
   6   2  10      309.42      317.86     11.63 o 
   8   2  10       56.51       45.60      3.55 o 
  10   2  10       25.28       30.02      2.59 o 
  12   2  10       26.48       29.72      3.08 o 
  14   2  10       11.66       14.22      2.86 o 
  16   2  10       15.05       10.82      4.78 o 
 -17   3  10        8.90        7.28      2.76 o 
 -15   3  10      129.20      112.97      9.81 o 
 -13   3  10      189.11      187.37      7.83 o 
 -11   3  10      292.80      300.87     10.25 o 
  -9   3  10       14.80       11.97      2.69 o 
  -7   3  10      872.92      902.07     10.21 o 
  -5   3  10       46.14       43.08      3.04 o 
  -3   3  10       42.25       45.07      4.00 o 
  -1   3  10     1862.33     1634.31     13.46 o 
   1   3  10      864.40      817.52      8.76 o 
   3   3  10     1343.27     1199.55      9.20 o 
   5   3  10       32.55       34.46      5.25 o 
   7   3  10      525.96      590.02     41.47 o 
   9   3  10        6.76       10.11      2.79 o 
  11   3  10      404.78      435.58     23.35 o 
  13   3  10       37.79       38.84      4.10 o 
  15   3  10       24.94       23.29      2.99 o 
 -16   4  10        7.40        7.35      3.12 o 
 -14   4  10      106.37      104.04      3.69 o 
 -12   4  10        2.98        2.45      2.81 o 
 -10   4  10     1324.96     1238.47     49.84 o 
  -8   4  10       97.64       90.57      3.75 o 
  -6   4  10     1292.00     1294.09     45.24 o 
  -4   4  10       15.47       20.90      2.90 o 
  -2   4  10     1322.56     1322.19     50.63 o 
   0   4  10       13.12        7.73      3.78 o 
   2   4  10     1687.34     1536.26     11.40 o 
   4   4  10      129.10      114.01      5.40 o 
   6   4  10      132.26      120.23      6.51 o 
   8   4  10        4.56        4.44      3.70 o 
  10   4  10       24.65       33.14      5.20 o 
  12   4  10        4.73        8.57      3.24 o 
 -13   5  10       16.80       15.47      4.62 o 
 -11   5  10        7.36        9.88      3.41 o 
  -9   5  10       25.30       24.84      3.66 o 
  -7   5  10       11.56       15.62      3.54 o 
  -5   5  10       78.72       87.26      4.51 o 
  -3   5  10       34.92       39.38      3.06 o 
  -1   5  10       79.74       80.30      4.40 o 
   1   5  10       14.01       21.71      3.21 o 
   3   5  10        3.87        3.16      5.34 o 
   5   5  10       22.92       30.46      3.60 o 
   7   5  10        0.01        7.01      4.20 o 
   9   5  10       32.26       47.31      9.29 o 
  11   5  10        5.53        8.45      4.59 o 
 -10   6  10        6.69        5.08      4.78 o 
  -8   6  10        0.29        3.02      4.10 o 
  -6   6  10        0.79        0.40      3.84 o 
  -4   6  10        9.64        7.75      3.67 o 
  -2   6  10        0.05       -0.69      3.03 o 
   0   6  10       10.37       10.07      3.35 o 
   2   6  10        2.97        3.79      4.65 o 
   4   6  10       11.52       16.80      3.39 o 
   6   6  10       28.55       37.57      3.61 o 
 -19   1  11        0.09        3.31      2.59 o 
 -17   1  11      118.14      114.14      6.97 o 
 -15   1  11       95.96      102.88      3.96 o 
 -13   1  11      109.58      126.90      4.58 o 
 -11   1  11     2865.60     2642.28     45.37 o 
  -9   1  11      241.82      211.55      3.43 o 
  -7   1  11       67.21       44.37      2.60 o 
  -5   1  11       16.86        9.97      3.63 o 
  -3   1  11      188.34      168.32      4.37 o 
  -1   1  11     2705.66     2943.03     18.22 o 
   1   1  11      610.89      561.63     19.98 o 
   3   1  11      121.12      123.27      4.51 o 
   5   1  11       45.92       29.53      2.83 o 
   7   1  11      292.83      248.34      7.03 o 
   9   1  11      220.98      243.57     11.26 o 
  11   1  11       18.26       28.03      2.43 o 
  13   1  11       38.99       47.78      5.17 o 
  15   1  11       28.82       39.84      3.68 o 
 -18   2  11        4.18       -1.80      4.30 o 
 -16   2  11      192.61      205.01      9.71 o 
 -14   2  11        0.42        2.55      3.04 o 
 -12   2  11     1799.89     1789.69     35.45 o 
 -10   2  11      366.01      339.70      6.81 o 
  -8   2  11     2296.88     2232.25     25.52 o 
  -6   2  11      452.99      404.20      6.57 o 
  -4   2  11     2561.41     2409.93     20.31 o 
  -2   2  11       22.91       34.59      4.11 o 
   0   2  11     5333.49     5225.51    399.49 o 
   2   2  11     3797.15     3738.19    145.42 o 
   4   2  11      460.32      349.04     12.10 o 
   6   2  11       84.72       88.95      3.42 o 
   8   2  11      428.15      426.10     18.65 o 
  10   2  11       14.48       14.47      2.54 o 
  12   2  11      176.92      189.35     14.61 o 
  14   2  11       24.91       23.80      2.93 o 
 -17   3  11       32.51       32.76      3.20 o 
 -15   3  11        0.70        7.82      2.61 o 
 -13   3  11      126.37      135.08      7.13 o 
 -11   3  11       53.52       49.62      2.73 o 
  -9   3  11      515.27      531.64      9.87 o 
  -7   3  11      474.49      478.08      3.79 o 
  -5   3  11       10.38        8.81      2.95 o 
  -3   3  11       33.28       31.67      3.59 o 
  -1   3  11     1073.93     1002.21     28.23 o 
   1   3  11      163.26      153.42      5.45 o 
   3   3  11      759.36      662.84      8.65 o 
   5   3  11      170.47      159.94     33.08 o 
   7   3  11       62.48       69.31      6.00 o 
   9   3  11      138.01      150.97     10.61 o 
  11   3  11      150.32      146.11     11.60 o 
  13   3  11        6.11       13.33      3.05 o 
 -16   4  11       27.19       28.87      3.39 o 
 -14   4  11       41.84       46.66      3.06 o 
 -12   4  11       19.72       19.66      3.02 o 
 -10   4  11      774.01      723.55     30.60 o 
  -8   4  11       27.92       31.65      3.17 o 
  -6   4  11       10.86        8.45      3.35 o 
  -4   4  11       74.73       68.82      3.03 o 
  -2   4  11      353.81      368.28     15.21 o 
   0   4  11     1972.37     1819.01     12.34 o 
   2   4  11        0.14        8.96      6.02 o 
   4   4  11      267.31      228.69      5.91 o 
   6   4  11       14.26       18.26      5.70 o 
   8   4  11       16.01       13.57      5.17 o 
  10   4  11       14.70       13.62      3.98 o 
  12   4  11        0.04        0.23      3.38 o 
 -13   5  11        9.17       10.02      4.62 o 
 -11   5  11        6.43        5.95      3.14 o 
  -9   5  11       82.01       57.59      4.62 o 
  -7   5  11        5.43       13.27      3.57 o 
  -5   5  11       26.84       29.05      3.14 o 
  -3   5  11      145.47      160.55      8.56 o 
  -1   5  11        6.51        8.78      2.85 o 
   1   5  11      258.08      285.08     51.20 o 
   3   5  11        7.34        8.17      4.04 o 
   5   5  11      238.60      276.57     51.00 o 
   7   5  11        4.32       10.94      6.39 o 
   9   5  11       83.80      114.71     26.29 o 
  -8   6  11       17.92       20.58      4.16 o 
  -6   6  11        6.27        7.89      3.91 o 
  -4   6  11      100.65      102.38      8.74 o 
  -2   6  11        5.20        6.16      3.55 o 
   0   6  11       32.18       29.90      5.63 o 
   2   6  11        1.81        2.45      3.27 o 
   4   6  11        9.54       10.73      4.27 o 
   6   6  11       17.87       19.76      4.22 o 
 -18   0  12      317.68      288.31     18.26 o 
 -16   0  12       89.04       62.10      4.64 o 
 -14   0  12      986.30      958.80     29.48 o 
 -12   0  12       17.29       28.21      3.34 o 
 -10   0  12     1166.05     1070.93     22.58 o 
  -8   0  12       42.43       45.49      3.03 o 
  -6   0  12     1480.24     1303.62      9.88 o 
  -4   0  12       18.86       14.29      4.12 o 
  -2   0  12     7667.59     7795.63     23.18 o 
   2   0  12        5.88        5.07      5.22 o 
   4   0  12      448.45      399.74      8.25 o 
   6   0  12     2098.54     2174.15    140.25 o 
   8   0  12       30.89       42.05      5.11 o 
  10   0  12      183.11      194.89     24.88 o 
  12   0  12        7.61        7.02      4.17 o 
  14   0  12       22.46       21.26      5.38 o 
  16   0  12       14.85        8.28      4.28 o 
 -19   1  12        4.64        3.52      2.78 o 
 -17   1  12       33.21       37.14      2.65 o 
 -15   1  12       10.21        5.31      2.46 o 
 -13   1  12       48.62       48.88      2.50 o 
 -11   1  12       73.74       95.85      3.51 o 
  -9   1  12      387.03      386.97      2.97 o 
  -7   1  12      553.14      532.60      7.80 o 
  -5   1  12     3858.25     3838.39     23.16 o 
  -3   1  12     2344.00     2596.71     37.75 o 
  -1   1  12     1316.06     1435.63     13.29 o 
   1   1  12     2892.14     2865.63     45.08 o 
   3   1  12      447.04      437.83     23.53 o 
   5   1  12     1270.68     1309.88     56.85 o 
   7   1  12      362.01      350.21     17.17 o 
   9   1  12       73.61       88.31      6.53 o 
  11   1  12       45.99       58.87      4.99 o 
  13   1  12       10.67        6.86      2.97 o 
  15   1  12       49.07       56.79      8.02 o 
 -18   2  12        8.06       10.29      2.90 o 
 -16   2  12        0.08        1.15      2.81 o 
 -14   2  12      177.70      168.69      2.90 o 
 -12   2  12      715.45      728.57      9.79 o 
 -10   2  12      917.77      885.63     17.01 o 
  -8   2  12      342.43      339.28      5.53 o 
  -6   2  12      675.28      678.28      7.68 o 
  -4   2  12     1099.76     1195.06      6.40 o 
  -2   2  12      168.23      131.69      4.30 o 
   0   2  12      303.16      275.56     31.75 o 
   2   2  12      749.21      726.69     46.50 o 
   4   2  12      698.20      612.14     34.45 o 
   6   2  12       35.56       37.59      3.19 o 
   8   2  12        6.56        7.81      2.67 o 
  10   2  12        1.31        0.52      2.51 o 
  12   2  12        0.32        5.90      2.97 o 
  14   2  12        9.68       12.93      2.80 o 
 -17   3  12        0.01        4.63      3.00 o 
 -15   3  12      117.96      119.94      7.53 o 
 -13   3  12       29.43       25.28      2.72 o 
 -11   3  12      173.96      166.93      5.92 o 
  -9   3  12       15.11       15.83      2.45 o 
  -7   3  12      110.09      105.93      2.99 o 
  -5   3  12      361.75      346.90      5.88 o 
  -3   3  12       15.73       15.91      3.69 o 
  -1   3  12      618.27      576.62     18.78 o 
   1   3  12       32.51       16.63      4.77 o 
   3   3  12     3492.55     3110.40     14.68 o 
   5   3  12      138.54      152.76     27.30 o 
   7   3  12      817.75      808.70     83.68 o 
   9   3  12       91.15       86.53      6.37 o 
  11   3  12       57.91       68.05      3.28 o 
  13   3  12        0.19        0.43      2.98 o 
 -14   4  12      188.18      209.35     15.73 o 
 -12   4  12        6.57        4.36      3.47 o 
 -10   4  12      456.79      439.63     12.83 o 
  -8   4  12       63.11       61.67      3.59 o 
  -6   4  12      497.81      478.64     14.69 o 
  -4   4  12       23.72       19.75      2.91 o 
  -2   4  12     1286.49     1262.71     62.08 o 
   0   4  12     1887.87     1726.81     11.90 o 
   2   4  12       33.42       24.52      4.97 o 
   4   4  12       60.37       55.52      5.04 o 
   6   4  12       38.05       27.91      4.94 o 
   8   4  12       58.92       22.79      6.12 o 
  10   4  12       42.28       44.80      3.38 o 
  12   4  12        3.59        2.05      3.02 o 
 -13   5  12       34.15       25.82      4.76 o 
 -11   5  12        0.16       -1.07      3.71 o 
  -9   5  12        7.30        5.08      3.62 o 
  -7   5  12      156.78      135.62      9.13 o 
  -5   5  12       11.26       16.00      3.00 o 
  -3   5  12        3.05        2.80      3.10 o 
  -1   5  12      148.80      160.77      9.81 o 
   1   5  12       20.89       21.10      4.12 o 
   3   5  12        1.71        8.60      4.15 o 
   5   5  12       82.12       74.80      6.50 o 
   7   5  12       12.57       14.76      4.94 o 
   9   5  12       85.20       61.57      5.63 o 
  -8   6  12        1.31        4.59      4.17 o 
  -6   6  12        1.30        3.01      3.88 o 
  -4   6  12       30.88       30.76      3.28 o 
  -2   6  12       14.08       11.92      3.41 o 
   0   6  12        1.07        4.24      3.57 o 
   2   6  12       11.30       13.63      3.59 o 
   4   6  12       17.90       20.88      4.69 o 
   6   6  12        1.14        8.85      5.85 o 
 -19   1  13       47.14       46.89      2.94 o 
 -17   1  13       64.11       69.87      4.15 o 
 -15   1  13      122.50      102.63      2.76 o 
 -13   1  13      596.39      538.65     16.87 o 
 -11   1  13      351.87      315.96      8.72 o 
  -9   1  13      101.10      102.55      3.07 o 
  -7   1  13     1954.32     1883.24     21.40 o 
  -5   1  13      341.16      331.21      3.67 o 
  -3   1  13     7875.55     8674.18     48.72 o 
  -1   1  13      436.83      482.45      9.09 o 
   1   1  13     4849.05     4311.45    101.06 o 
   3   1  13      136.23      112.30      4.30 o 
   5   1  13      502.47      477.67     22.48 o 
   7   1  13      207.31      186.88     13.02 o 
   9   1  13      166.17      180.15     12.32 o 
  11   1  13       10.55       15.72      2.95 o 
  13   1  13       48.00       57.25      6.88 o 
  15   1  13       16.08       12.50      2.81 o 
 -18   2  13        5.00        4.27      2.60 o 
 -16   2  13      318.43      319.42      9.37 o 
 -14   2  13        0.84        6.05      2.84 o 
 -12   2  13     1205.54     1226.87     28.17 o 
 -10   2  13     1840.25     1793.41     25.34 o 
  -8   2  13     1731.20     1687.91     14.77 o 
  -6   2  13      520.51      572.11      8.89 o 
  -4   2  13     3117.35     3142.67     36.11 o 
  -2   2  13       95.38      130.14      6.59 o 
   0   2  13      181.11      136.04     11.74 o 
   2   2  13      337.75      338.05     20.57 o 
   4   2  13      297.37      317.03      5.38 o 
   6   2  13      355.21      346.42     21.44 o 
   8   2  13      151.17      175.45      9.10 o 
  10   2  13       35.34       41.48      3.18 o 
  12   2  13       64.98       73.83      4.98 o 
  14   2  13       15.19       19.13      5.56 o 
 -17   3  13        0.72        3.10      2.59 o 
 -15   3  13       15.43       20.22      2.84 o 
 -13   3  13       18.47       20.27      2.75 o 
 -11   3  13        0.49        4.40      4.92 o 
  -9   3  13      142.10      140.33      3.15 o 
  -7   3  13      652.66      660.36      5.92 o 
  -5   3  13      224.30      219.67      3.28 o 
  -3   3  13      539.56      584.86     15.09 o 
  -1   3  13       67.90       60.98      5.21 o 
   1   3  13      593.21      516.21      7.97 o 
   3   3  13       58.95       52.38      5.54 o 
   5   3  13      715.87      655.93     94.87 o 
   7   3  13      533.73      519.39     66.39 o 
   9   3  13        2.26        1.85      2.82 o 
  11   3  13       83.63       89.02      5.12 o 
  13   3  13        0.28        4.78      3.10 o 
 -14   4  13        1.39        4.97      2.74 o 
 -12   4  13        4.48        4.87      2.98 o 
 -10   4  13       30.70       32.86      4.78 o 
  -8   4  13        1.38        0.99      4.04 o 
  -6   4  13      213.45      196.07      4.75 o 
  -4   4  13       55.93       55.91      2.78 o 
  -2   4  13        4.83        1.46      3.83 o 
   0   4  13      588.45      595.29      7.71 o 
   2   4  13      155.90      123.44      6.49 o 
   4   4  13      222.75      189.19      6.77 o 
   6   4  13       86.82       86.21      5.30 o 
   8   4  13        1.18        1.28      4.69 o 
  10   4  13       41.48       33.39      9.20 o 
  12   4  13        2.52        4.95      3.62 o 
 -13   5  13        0.83        6.46      3.51 o 
 -11   5  13       54.47       54.47      3.82 o 
  -9   5  13       10.12        6.94      3.63 o 
  -7   5  13      488.25      518.76     35.93 o 
  -5   5  13       86.69       72.65      4.51 o 
  -3   5  13       29.44       38.82      2.97 o 
  -1   5  13       12.18       15.54      2.98 o 
   1   5  13        0.17        8.24      3.75 o 
   3   5  13        4.30        6.04      3.42 o 
   5   5  13      140.41      104.47      5.83 o 
   7   5  13        0.00        7.24      4.97 o 
   9   5  13       20.35       15.60      5.29 o 
  -8   6  13       19.02       19.55      4.30 o 
  -6   6  13        9.00        9.95      4.00 o 
  -4   6  13       63.62       70.14      4.95 o 
  -2   6  13        0.36        5.38      4.37 o 
   0   6  13       24.67       32.23      7.43 o 
   2   6  13       18.87       32.44      3.43 o 
   4   6  13       38.14       44.18     14.88 o 
 -18   0  14      247.90      230.71     14.28 o 
 -16   0  14       34.01       28.39      3.77 o 
 -14   0  14     1229.76     1143.41     49.21 o 
 -12   0  14      155.72      143.25      3.99 o 
 -10   0  14     1423.67     1392.36     21.94 o 
  -8   0  14      809.91      732.28      5.97 o 
  -6   0  14       16.54        8.46      3.51 o 
  -4   0  14       26.80       28.43      3.72 o 
  -2   0  14     2929.48     2894.88     15.02 o 
   2   0  14     1274.74     1102.66     10.75 o 
   4   0  14      730.84      790.02      8.88 o 
   6   0  14      450.23      504.85     41.34 o 
   8   0  14       10.33       16.45      4.06 o 
  10   0  14        3.73        6.07      6.52 o 
  12   0  14      242.63      265.80     48.91 o 
  14   0  14       50.76       44.36      6.78 o 
 -19   1  14        0.01        4.26      2.85 o 
 -17   1  14       97.70       87.34      2.98 o 
 -15   1  14        0.43       -0.72      2.87 o 
 -13   1  14      609.16      557.62     11.66 o 
 -11   1  14       79.36       75.08      2.67 o 
  -9   1  14     1925.09     1816.57     19.47 o 
  -7   1  14      720.11      740.42     12.76 o 
  -5   1  14      865.47      843.90      6.85 o 
  -3   1  14     2084.70     2343.34     26.65 o 
  -1   1  14        7.54        4.73      6.49 o 
   1   1  14       26.12       19.41      6.21 o 
   3   1  14     1186.88     1126.59     34.92 o 
   5   1  14       42.59       43.62      3.77 o 
   7   1  14      373.12      381.24     27.67 o 
   9   1  14       44.93       55.51      3.40 o 
  11   1  14      201.94      240.62     25.52 o 
  13   1  14       50.28       55.99      3.50 o 
  15   1  14       46.78       53.97      2.99 o 
 -18   2  14        8.77        7.68      3.35 o 
 -16   2  14        0.23        9.18      2.79 o 
 -14   2  14       49.28       45.02      4.70 o 
 -12   2  14        2.25        8.73      2.57 o 
 -10   2  14      314.46      310.70      7.44 o 
  -8   2  14       24.32       24.34      2.52 o 
  -6   2  14      408.07      397.50      7.94 o 
  -4   2  14       25.36       10.52      4.11 o 
  -2   2  14        6.66        6.01      3.96 o 
   0   2  14      558.39      576.64     36.65 o 
   2   2  14       45.04       61.16      4.08 o 
   4   2  14        0.53        2.30      4.51 o 
   6   2  14       82.70       82.44      5.72 o 
   8   2  14       29.95       37.78      2.64 o 
  10   2  14        2.07        1.33      2.54 o 
  12   2  14       47.80       49.79      3.15 o 
  14   2  14        0.70        4.68      3.66 o 
 -17   3  14       28.43       21.46      2.87 o 
 -15   3  14       17.32       24.04      3.96 o 
 -13   3  14        3.39        5.04      2.68 o 
 -11   3  14        0.86        4.23      2.98 o 
  -9   3  14      403.08      415.72      3.53 o 
  -7   3  14      327.29      285.99      3.33 o 
  -5   3  14      927.57      883.90      9.49 o 
  -3   3  14       16.89       23.46      3.62 o 
  -1   3  14      163.74      166.81     19.20 o 
   1   3  14       31.41       33.60      5.91 o 
   3   3  14     2391.89     2239.02     12.32 o 
   5   3  14      581.17      555.79     78.77 o 
   7   3  14      348.49      324.18     71.60 o 
   9   3  14       53.09       44.33      5.59 o 
  11   3  14        3.39        4.06      2.85 o 
  13   3  14        4.18        5.04      3.28 o 
 -14   4  14      197.67      179.34     14.76 o 
 -12   4  14        2.98        3.59      3.48 o 
 -10   4  14      274.23      288.66      4.87 o 
  -8   4  14        2.81        6.08      2.82 o 
  -6   4  14      704.28      723.87     18.77 o 
  -4   4  14        3.08        8.89      2.82 o 
  -2   4  14       11.41       17.04      3.81 o 
   0   4  14       38.90       45.63      4.98 o 
   2   4  14       13.55       15.65      4.82 o 
   4   4  14       15.16       14.08      4.83 o 
   6   4  14       46.31       46.16      6.14 o 
   8   4  14       67.08       61.06      5.17 o 
  10   4  14       18.25       21.30      6.49 o 
 -11   5  14        6.88        4.08      3.72 o 
  -9   5  14       66.81       55.51      4.45 o 
  -7   5  14      119.98      124.45      9.40 o 
  -5   5  14      190.87      196.79     13.16 o 
  -3   5  14       20.48       19.69      2.94 o 
  -1   5  14      200.76      222.83     15.14 o 
   1   5  14       46.36       56.84      8.02 o 
   3   5  14        1.51       -0.24      5.95 o 
   5   5  14       36.61       41.86      5.17 o 
   7   5  14        8.65        9.91      6.22 o 
   9   5  14       22.07       19.08      6.49 o 
  -8   6  14        6.97        6.02      4.62 o 
  -6   6  14        0.90       -0.37      4.04 o 
  -4   6  14      133.34      140.53     12.74 o 
  -2   6  14        8.26       13.64      3.66 o 
   0   6  14      129.75      139.63     12.44 o 
   2   6  14       16.80       18.75      3.25 o 
   4   6  14        6.19        6.01      4.11 o 
 -17   1  15       63.49       62.95      2.84 o 
 -15   1  15      129.39      134.94      2.95 o 
 -13   1  15      202.99      173.41      3.08 o 
 -11   1  15      533.93      493.31      8.15 o 
  -9   1  15     1317.95     1315.42     16.58 o 
  -7   1  15     2778.99     2646.86     27.05 o 
  -5   1  15        0.19        1.44      3.57 o 
  -3   1  15     1012.01     1127.54     16.96 o 
  -1   1  15     1024.94     1120.34     10.83 o 
   1   1  15      959.22      885.65      6.49 o 
   3   1  15      219.14      216.78     11.40 o 
   5   1  15      152.95      142.10      4.71 o 
   7   1  15        1.08        0.48      2.66 o 
   9   1  15       59.47       66.88      5.07 o 
  11   1  15       15.07       15.95      2.59 o 
  13   1  15        1.08        6.55      3.02 o 
  15   1  15       10.54        8.93      3.00 o 
 -18   2  15        0.25        2.76      3.06 o 
 -16   2  15      190.24      179.71      7.36 o 
 -14   2  15       34.52       37.66      2.60 o 
 -12   2  15       96.06      114.55      3.04 o 
 -10   2  15      123.86      112.41      2.48 o 
  -8   2  15      874.28      872.13      8.57 o 
  -6   2  15      286.97      337.97      6.23 o 
  -4   2  15      116.50       91.75      3.82 o 
  -2   2  15       18.47       12.20      4.54 o 
   0   2  15     1057.10     1020.12     52.09 o 
   2   2  15      117.46      117.33      8.99 o 
   4   2  15     1058.69      955.53      7.25 o 
   6   2  15      303.64      298.40     10.27 o 
   8   2  15       59.91       69.28      5.58 o 
  10   2  15      216.69      236.78     18.57 o 
  12   2  15       74.82       86.92      8.15 o 
  14   2  15        8.38        8.20      3.12 o 
 -17   3  15        4.79        5.94      3.06 o 
 -15   3  15       40.27       41.27      3.51 o 
 -13   3  15       10.91       11.95      2.74 o 
 -11   3  15       18.72       20.33      2.82 o 
  -9   3  15       45.93       43.87      2.87 o 
  -7   3  15       14.54       29.48      3.06 o 
  -5   3  15       35.21       32.05      3.47 o 
  -3   3  15      457.79      482.72     11.03 o 
  -1   3  15       45.24       39.49      5.92 o 
   1   3  15     2091.90     1927.36     12.45 o 
   3   3  15     1876.84     1609.07     12.14 o 
   5   3  15      248.94      218.15     26.43 o 
   7   3  15      119.75      101.12     21.89 o 
   9   3  15        4.91        8.73      4.16 o 
  11   3  15        3.41        3.13      3.67 o 
  13   3  15       10.92        9.00      3.35 o 
 -14   4  15        1.68        4.60      3.22 o 
 -12   4  15       25.01       25.98      3.13 o 
 -10   4  15        0.07        5.90      3.52 o 
  -8   4  15      186.26      166.89      4.01 o 
  -6   4  15        0.50        1.82      2.81 o 
  -4   4  15        9.16       13.67      2.99 o 
  -2   4  15       67.92       74.52      4.05 o 
   0   4  15      168.65      163.71      5.65 o 
   2   4  15       39.86       42.26      5.04 o 
   4   4  15        0.07        5.75      4.58 o 
   6   4  15      111.78      105.80      5.59 o 
   8   4  15        3.58       17.05      4.82 o 
  10   4  15       40.18       32.06      5.49 o 
 -11   5  15      144.07      112.91      9.25 o 
  -9   5  15      111.75      100.64      8.52 o 
  -7   5  15      225.02      214.43     14.32 o 
  -5   5  15       87.69       90.77      5.97 o 
  -3   5  15      181.46      194.68     11.25 o 
  -1   5  15       26.18       30.96      4.20 o 
   1   5  15      167.97      169.44      5.95 o 
   3   5  15        5.04        8.81      4.78 o 
   5   5  15       41.55       33.63      6.46 o 
   7   5  15        1.11       -0.16      5.07 o 
  -6   6  15        0.77        2.70      3.06 o 
  -4   6  15        0.18        1.31      3.70 o 
  -2   6  15       18.97       22.76      3.48 o 
   0   6  15       32.08       32.18      6.42 o 
   2   6  15       14.11        9.39      3.21 o 
 -18   0  16       35.32       33.34      8.96 o 
 -16   0  16        0.06        0.66      3.78 o 
 -14   0  16      271.94      289.16      4.25 o 
 -12   0  16      373.21      342.33      4.43 o 
 -10   0  16     4324.84     4220.23     33.61 o 
  -8   0  16     1501.19     1447.43      8.87 o 
  -6   0  16       47.80       43.84      4.27 o 
  -4   0  16     3615.04     3603.38     15.07 o 
  -2   0  16        5.10        1.17      6.41 o 
   2   0  16     2068.08     1999.77     12.37 o 
   4   0  16      852.77      911.26      9.11 o 
   6   0  16        2.13        2.93      4.43 o 
   8   0  16      121.49      136.80     23.13 o 
  10   0  16        8.98        9.88      4.09 o 
  12   0  16       10.07       11.63      3.79 o 
  14   0  16        0.18        8.51      6.06 o 
 -17   1  16      163.20      140.18      2.98 o 
 -15   1  16       67.15       66.69      3.40 o 
 -13   1  16      530.33      490.21     13.93 o 
 -11   1  16      975.29      966.80      9.47 o 
  -9   1  16      561.35      549.25      4.57 o 
  -7   1  16      986.20      964.84     16.53 o 
  -5   1  16      206.98      167.75      3.58 o 
  -3   1  16        8.77       19.67      3.91 o 
  -1   1  16       80.45       64.85      6.52 o 
   1   1  16        1.95        2.14      3.33 o 
   3   1  16       69.89       67.15      4.24 o 
   5   1  16      160.04      164.20      4.49 o 
   7   1  16      541.36      510.07      6.65 o 
   9   1  16        3.15        4.71      2.78 o 
  11   1  16       85.11       95.67      9.22 o 
  13   1  16       18.05       18.70      3.64 o 
 -18   2  16       14.35       11.66      2.78 o 
 -16   2  16       10.09       13.46      2.67 o 
 -14   2  16      107.83       98.59      4.92 o 
 -12   2  16       28.51       24.37      2.77 o 
 -10   2  16      275.44      239.82      5.28 o 
  -8   2  16       21.76       30.30      2.22 o 
  -6   2  16      259.72      277.50     11.39 o 
  -4   2  16        1.80        5.55      3.43 o 
  -2   2  16      193.96      207.93      8.10 o 
   0   2  16      887.50      855.33     36.79 o 
   2   2  16      151.05      143.81      7.57 o 
   4   2  16      277.91      263.86      5.00 o 
   6   2  16      349.83      327.42      5.44 o 
   8   2  16       26.26       32.94      3.86 o 
  10   2  16       30.57       39.82      6.56 o 
  12   2  16       59.40       63.71      4.94 o 
 -15   3  16        0.69        5.42      2.50 o 
 -13   3  16      115.47      115.90      8.69 o 
 -11   3  16       13.50       12.13      2.52 o 
  -9   3  16      104.09      120.57      2.89 o 
  -7   3  16        0.67        8.91      2.71 o 
  -5   3  16     1939.72     2032.88     36.39 o 
  -3   3  16       84.00       81.72      6.75 o 
  -1   3  16     2141.44     1984.68    264.62 o 
   1   3  16     1219.85     1186.31     90.64 o 
   3   3  16       13.18       13.63      5.22 o 
   5   3  16       32.72       34.83      3.94 o 
   7   3  16       51.13       51.69     12.32 o 
   9   3  16       16.16       15.02      4.80 o 
  11   3  16       16.93       19.93      3.20 o 
 -14   4  16       43.05       32.19      3.82 o 
 -12   4  16        5.83        8.57      3.29 o 
 -10   4  16      141.98      131.61      4.90 o 
  -8   4  16       59.49       51.60      2.91 o 
  -6   4  16      103.73      131.43      4.18 o 
  -4   4  16       22.63       31.14      4.11 o 
  -2   4  16       36.43       28.65      3.75 o 
   0   4  16      323.95      317.42      6.45 o 
   2   4  16       90.26       81.76      5.08 o 
   4   4  16       97.57       89.19      6.22 o 
   6   4  16       51.59       38.04      6.06 o 
   8   4  16      163.62      155.11      6.19 o 
  10   4  16       67.22       46.52      6.53 o 
 -11   5  16        1.85       -0.13      3.67 o 
  -9   5  16      264.55      215.38     11.95 o 
  -7   5  16       16.23       16.38      3.22 o 
  -5   5  16       14.61       21.59      3.07 o 
  -3   5  16       36.02       36.96      2.75 o 
  -1   5  16       43.86       43.32      7.04 o 
   1   5  16        0.91       -1.10      4.83 o 
   3   5  16       47.04       37.64      6.32 o 
   5   5  16        8.34        5.10      5.10 o 
   7   5  16        0.58       -1.17      6.37 o 
  -6   6  16        0.35        3.84      3.34 o 
  -4   6  16       15.12       14.90      3.49 o 
  -2   6  16        0.76        5.98      3.22 o 
   0   6  16       48.10       53.97      3.19 o 
   2   6  16        2.79        1.99      3.44 o 
 -17   1  17        2.50        3.85      2.69 o 
 -15   1  17      216.73      222.55      5.81 o 
 -13   1  17      110.88      109.74      3.96 o 
 -11   1  17     2724.38     2702.44     17.62 o 
  -9   1  17      438.22      409.54      4.91 o 
  -7   1  17     2752.87     2643.78     50.19 o 
  -5   1  17       14.67       16.37      3.60 o 
  -3   1  17      558.94      560.10      7.59 o 
  -1   1  17        5.79        7.75      4.18 o 
   1   1  17      658.98      684.75     22.06 o 
   3   1  17      378.87      361.80      5.49 o 
   5   1  17      278.34      277.98      4.95 o 
   7   1  17       10.25        8.49      3.75 o 
   9   1  17        3.46        3.92      2.95 o 
  11   1  17        2.99        5.82      2.79 o 
  13   1  17        1.27        5.52      2.63 o 
 -16   2  17       24.15       32.30      2.81 o 
 -14   2  17      103.86       99.31      2.80 o 
 -12   2  17       14.14       24.91      2.78 o 
 -10   2  17      496.51      490.18      6.43 o 
  -8   2  17      270.26      264.84      5.19 o 
  -6   2  17     1127.78     1177.40     36.07 o 
  -4   2  17      257.00      253.69      4.16 o 
  -2   2  17     1219.27     1271.66     66.05 o 
   0   2  17      195.01      192.87      7.69 o 
   2   2  17       52.44       47.63      5.03 o 
   4   2  17      227.63      208.98     11.13 o 
   6   2  17      264.79      237.14     12.34 o 
   8   2  17      239.08      196.35     15.95 o 
  10   2  17       93.05       98.17      9.94 o 
  12   2  17       43.72       43.82      6.55 o 
 -15   3  17       94.95      106.40      3.80 o 
 -13   3  17        1.59       10.99      2.84 o 
 -11   3  17       64.53       59.23      2.77 o 
  -9   3  17       12.89       13.83      2.60 o 
  -7   3  17      150.34      144.03      5.15 o 
  -5   3  17       24.01       25.05      3.72 o 
  -3   3  17      455.94      499.79     16.93 o 
  -1   3  17      542.26      508.46     30.81 o 
   1   3  17      671.96      666.08     49.10 o 
   3   3  17      248.86      219.61     16.75 o 
   5   3  17      130.86      121.97     13.51 o 
   7   3  17        0.13        0.46      4.10 o 
   9   3  17       73.97       59.22      5.96 o 
  11   3  17        0.01        4.13      4.73 o 
 -14   4  17        1.31        5.86      3.42 o 
 -12   4  17       35.22       36.38      4.34 o 
 -10   4  17        0.53        4.26      2.98 o 
  -8   4  17        0.37        6.10      2.70 o 
  -6   4  17       61.71       44.25      2.95 o 
  -4   4  17       13.01       10.36      4.72 o 
  -2   4  17        1.40        5.23      5.23 o 
   0   4  17        5.76        4.66      4.67 o 
   2   4  17       27.23       15.31      4.73 o 
   4   4  17        3.04        4.08      4.74 o 
   6   4  17       22.42       13.69      4.87 o 
   8   4  17       19.91       23.53      5.34 o 
  10   4  17        9.58       -4.05      5.22 o 
 -11   5  17       55.93       59.85      5.87 o 
  -9   5  17       13.79       11.37      3.13 o 
  -7   5  17        0.46        6.97      3.20 o 
  -5   5  17       29.48       28.81      3.38 o 
  -3   5  17      198.58      213.14     10.76 o 
  -1   5  17        0.02        4.44      3.01 o 
   1   5  17       45.50       22.89      6.42 o 
   3   5  17       53.35       44.25      6.52 o 
   5   5  17       60.92       42.94      5.45 o 
   7   5  17        1.25       -0.80      5.38 o 
  -4   6  17        4.08        2.69      4.07 o 
  -2   6  17       94.50       93.31      6.22 o 
   0   6  17       70.97       70.50      4.50 o 
 -18   0  18       69.96       68.21      3.93 o 
 -16   0  18       92.66       92.88      4.34 o 
 -14   0  18        0.11        4.23      3.61 o 
 -12   0  18       59.13       70.83      7.77 o 
 -10   0  18       20.92       32.82      3.25 o 
  -8   0  18     2116.25     2137.51     10.17 o 
  -6   0  18      304.77      290.61     17.08 o 
  -4   0  18     4157.67     4413.53     16.03 o 
  -2   0  18     3736.70     4407.32     16.31 o 
   0   0  18     1841.62     1816.39     12.42 o 
   2   0  18     1000.33      906.88      9.75 o 
   4   0  18     1439.71     1387.71     11.15 o 
   6   0  18      244.93      216.18      6.51 o 
   8   0  18       78.20       74.10      6.29 o 
  10   0  18       19.01       23.72     11.90 o 
  12   0  18       38.71       49.81     13.02 o 
 -17   1  18      344.58      316.68      6.82 o 
 -15   1  18       11.50       12.01      2.91 o 
 -13   1  18      284.48      263.38      7.56 o 
 -11   1  18      264.11      270.46      3.26 o 
  -9   1  18      193.70      192.01      4.93 o 
  -7   1  18       76.05       72.75      2.69 o 
  -5   1  18      167.28      174.60      4.13 o 
  -3   1  18       87.93       98.99      4.53 o 
  -1   1  18      447.02      441.66     24.05 o 
   1   1  18        4.45        5.91      3.12 o 
   3   1  18       68.10       71.40      4.39 o 
   5   1  18        5.22        7.82      4.19 o 
   7   1  18      110.33      102.42      4.57 o 
   9   1  18        4.07        8.94      3.64 o 
  11   1  18        2.15        7.02      2.70 o 
  13   1  18        7.17        4.07      4.11 o 
 -16   2  18        0.10        1.79      2.67 o 
 -14   2  18      150.75      130.60      4.47 o 
 -12   2  18       69.61       69.26      2.42 o 
 -10   2  18      402.82      377.21      7.28 o 
  -8   2  18       98.92       97.85      5.02 o 
  -6   2  18        2.47        5.86      3.29 o 
  -4   2  18        7.01        9.62      4.30 o 
  -2   2  18       59.65       50.88      7.54 o 
   0   2  18       18.87       28.24      3.22 o 
   2   2  18       36.43       45.63      5.74 o 
   4   2  18      259.87      241.43      5.13 o 
   6   2  18      101.99       86.00      4.57 o 
   8   2  18       63.45       51.56      6.14 o 
  10   2  18        0.28        4.81      4.33 o 
  12   2  18        0.82        7.03      3.30 o 
 -15   3  18        5.33        4.52      3.03 o 
 -13   3  18      207.96      201.82      4.41 o 
 -11   3  18        2.71        7.16      2.65 o 
  -9   3  18        5.55        9.70      2.59 o 
  -7   3  18      127.98      137.56      3.30 o 
  -5   3  18      742.50      742.61     21.27 o 
  -3   3  18       28.85       21.27      4.17 o 
  -1   3  18      225.47      223.53     16.00 o 
   1   3  18      224.24      216.40     19.93 o 
   3   3  18       15.24       14.14      3.96 o 
   5   3  18       14.42       16.82      3.72 o 
   7   3  18       80.06       68.74     14.63 o 
   9   3  18       27.69       23.84      4.23 o 
  11   3  18       10.68        7.86      4.90 o 
 -14   4  18       12.76        7.50      3.53 o 
 -12   4  18      133.15      124.58      3.86 o 
 -10   4  18       20.10       20.99      2.77 o 
  -8   4  18      109.70      114.25      5.08 o 
  -6   4  18       69.91       80.87      2.88 o 
  -4   4  18      104.44      114.43      5.26 o 
  -2   4  18        4.91        9.68      3.91 o 
   0   4  18      211.85      208.70      5.85 o 
   2   4  18        7.25        8.38      4.74 o 
   4   4  18      353.55      292.24      6.76 o 
   6   4  18      160.08      125.97      5.75 o 
   8   4  18       43.24       31.27      6.32 o 
 -11   5  18       11.51        9.72      4.09 o 
  -9   5  18      111.85      108.79     10.37 o 
  -7   5  18       14.19       20.06      3.18 o 
  -5   5  18       35.04       39.24      3.71 o 
  -3   5  18       32.89       43.47      3.11 o 
  -1   5  18       29.87       33.13      3.63 o 
   1   5  18        9.83       12.96      5.99 o 
   3   5  18       84.92       80.36      5.86 o 
   5   5  18       14.89       17.97      6.29 o 
  -2   6  18        9.88       10.22      2.87 o 
 -17   1  19       11.77        9.50      2.73 o 
 -15   1  19      179.33      178.37      3.01 o 
 -13   1  19       28.45       25.60      2.54 o 
 -11   1  19      511.49      530.84      5.11 o 
  -9   1  19      180.93      201.83      6.05 o 
  -7   1  19      686.39      698.23      7.60 o 
  -5   1  19      148.69      141.19      4.27 o 
  -3   1  19      300.68      317.88      4.69 o 
  -1   1  19        0.79       -0.16      3.64 o 
   1   1  19      256.34      282.74     14.53 o 
   3   1  19      154.84      154.35      4.81 o 
   5   1  19        0.40        2.44      4.03 o 
   7   1  19      255.30      231.99      5.38 o 
   9   1  19        1.52        2.83      4.12 o 
  11   1  19       47.21       42.16     11.61 o 
  13   1  19       15.27       11.04      3.53 o 
 -16   2  19       49.91       45.65      4.01 o 
 -14   2  19      241.04      206.40      8.73 o 
 -12   2  19       30.67       28.08      2.33 o 
 -10   2  19      318.43      313.07      3.38 o 
  -8   2  19       56.79       54.46      3.10 o 
  -6   2  19      355.00      393.13      8.12 o 
  -4   2  19      298.86      264.90     11.55 o 
  -2   2  19      741.79      807.46     39.72 o 
   0   2  19       39.30       49.69      3.56 o 
   2   2  19     2043.34     2118.42    188.75 o 
   4   2  19      397.09      387.50      6.90 o 
   6   2  19      128.71      115.73      4.33 o 
   8   2  19      109.76       98.30      4.44 o 
  10   2  19        4.01        9.98      3.82 o 
  12   2  19        2.56        1.56      4.06 o 
 -15   3  19      121.52      113.74      7.87 o 
 -13   3  19        1.11        4.29      2.76 o 
 -11   3  19      114.06      117.81      4.21 o 
  -9   3  19        8.26        9.52      2.59 o 
  -7   3  19      231.51      247.74      5.15 o 
  -5   3  19      608.42      607.70     25.38 o 
  -3   3  19      242.00      303.85     16.59 o 
  -1   3  19        5.95        7.69      2.85 o 
   1   3  19        6.17       10.03      3.76 o 
   3   3  19      160.98      149.76     14.82 o 
   5   3  19       53.78       57.94     10.39 o 
   7   3  19        3.60       11.14      4.65 o 
   9   3  19       18.34       13.95      7.09 o 
  11   3  19        0.85        6.02      4.37 o 
 -14   4  19       23.21       23.00      5.40 o 
 -12   4  19       20.17       21.74      3.23 o 
 -10   4  19       80.52       87.48      3.95 o 
  -8   4  19        9.19        7.48      2.94 o 
  -6   4  19        7.81       16.17      2.89 o 
  -4   4  19        6.54        8.93      4.28 o 
  -2   4  19        8.41       12.32      4.42 o 
   0   4  19       39.25       36.61      5.99 o 
   2   4  19        2.04        3.16      4.54 o 
   4   4  19       42.84       40.14      4.99 o 
   6   4  19       24.14       14.90      5.10 o 
   8   4  19        4.44        5.36      5.03 o 
  -9   5  19        5.69        6.38      3.00 o 
  -7   5  19       59.01       69.18      5.90 o 
  -5   5  19       30.58       35.05      3.08 o 
  -3   5  19      117.66      146.76      8.82 o 
  -1   5  19       23.28       20.64      4.03 o 
   1   5  19       31.45       30.00      6.21 o 
   3   5  19       46.56       47.80      5.40 o 
   5   5  19       11.74       14.07      6.45 o 
 -18   0  20      105.48       96.79      4.21 o 
 -16   0  20      133.13      107.36      3.92 o 
 -14   0  20       40.00       42.85      3.54 o 
 -12   0  20      747.96      751.62      6.20 o 
 -10   0  20        7.36       15.31      4.74 o 
  -8   0  20     8330.19     8671.29    177.83 o 
  -6   0  20     1608.46     1648.34     11.61 o 
  -4   0  20      915.12      972.54      8.89 o 
  -2   0  20      436.03      542.13      8.25 o 
   0   0  20       49.95       62.83      4.21 o 
   2   0  20        7.71       11.02      5.70 o 
   4   0  20      493.28      485.07      8.44 o 
   6   0  20       95.95       86.46      6.25 o 
   8   0  20      117.49      107.71      6.68 o 
  10   0  20       14.49       20.19      6.27 o 
  12   0  20       28.27       10.42      6.61 o 
 -17   1  20       62.31       50.61      3.73 o 
 -15   1  20       14.47       18.81      2.64 o 
 -13   1  20      223.02      227.70      3.38 o 
 -11   1  20      149.23      143.84      2.67 o 
  -9   1  20      216.34      229.92      6.31 o 
  -7   1  20      218.81      219.23      5.28 o 
  -5   1  20        3.01       -2.84      4.33 o 
  -3   1  20      111.38      134.96      4.21 o 
  -1   1  20       30.82       27.27      3.92 o 
   1   1  20       64.21       76.76      4.38 o 
   3   1  20      296.10      274.47      4.79 o 
   5   1  20        6.42        9.07      4.06 o 
   7   1  20       33.14       34.88      4.00 o 
   9   1  20        4.04        6.41      3.83 o 
  11   1  20       22.91       18.21      5.42 o 
 -16   2  20        1.11        5.03      3.27 o 
 -14   2  20        0.01        0.20      2.64 o 
 -12   2  20      134.08      136.79      3.07 o 
 -10   2  20       12.96       16.87      2.48 o 
  -8   2  20      225.54      251.22      5.19 o 
  -6   2  20       10.28        5.11      3.50 o 
  -4   2  20      233.23      252.45     13.37 o 
  -2   2  20      138.34      130.67      5.13 o 
   0   2  20       35.43       43.76      3.32 o 
   2   2  20      260.75      294.05     21.97 o 
   4   2  20      480.07      477.94     11.45 o 
   6   2  20        0.08        0.43      3.63 o 
   8   2  20       10.33       12.72      4.04 o 
  10   2  20        3.13        5.64      3.94 o 
 -15   3  20       18.44       18.78      2.93 o 
 -13   3  20      189.52      186.66      3.64 o 
 -11   3  20       79.25       69.99      3.03 o 
  -9   3  20      164.28      161.72      6.14 o 
  -7   3  20       29.69       18.40      3.19 o 
  -5   3  20        2.10        3.44      3.67 o 
  -3   3  20      118.03      150.54     19.80 o 
  -1   3  20        1.03        2.33      3.19 o 
   1   3  20      371.07      385.40     41.96 o 
   3   3  20       13.01       12.04      4.26 o 
   5   3  20        2.57        7.47      3.66 o 
   7   3  20        3.46        8.42      4.69 o 
   9   3  20       34.55       28.36      6.02 o 
 -12   4  20       67.30       70.54      5.04 o 
 -10   4  20        4.76       13.22      3.04 o 
  -8   4  20      135.83      135.92      6.22 o 
  -6   4  20       46.70       48.90      3.05 o 
  -4   4  20      147.61      151.74      4.80 o 
  -2   4  20       37.95       36.88      4.32 o 
   0   4  20      511.66      418.26      7.82 o 
   2   4  20      156.11      135.70      5.85 o 
   4   4  20       21.64       14.94      4.99 o 
   6   4  20       54.24       24.87      6.41 o 
   8   4  20        0.75       -5.24      5.24 o 
  -9   5  20       48.55       46.04      4.08 o 
  -7   5  20        2.14        4.78      3.26 o 
  -5   5  20       67.77       68.45      4.18 o 
  -3   5  20       15.88       20.26      3.33 o 
  -1   5  20        9.75       11.71      4.06 o 
   1   5  20       20.26       12.82      6.29 o 
   3   5  20        9.70       10.77      5.08 o 
 -17   1  21        1.32        0.71      2.72 o 
 -15   1  21       81.16       77.06      3.60 o 
 -13   1  21        8.56        9.72      2.53 o 
 -11   1  21      238.30      229.47      3.71 o 
  -9   1  21        5.89        7.68      2.65 o 
  -7   1  21      416.88      444.92     10.63 o 
  -5   1  21      775.77      824.75     12.76 o 
  -3   1  21      105.13      102.09      4.62 o 
  -1   1  21      836.18      942.62     41.74 o 
   1   1  21     1000.42     1128.62     57.69 o 
   3   1  21       36.08       30.02      3.50 o 
   5   1  21       54.35       59.37      4.41 o 
   7   1  21      304.13      291.11     13.70 o 
   9   1  21        6.32        8.03      4.31 o 
  11   1  21       54.66       41.24      4.15 o 
 -16   2  21       52.09       47.79      3.30 o 
 -14   2  21      209.00      220.62      4.36 o 
 -12   2  21       42.88       36.13      2.32 o 
 -10   2  21      448.58      432.62      9.52 o 
  -8   2  21        2.24        6.48      3.12 o 
  -6   2  21      283.13      315.47      6.59 o 
  -4   2  21       35.52       26.91      3.83 o 
  -2   2  21      397.08      412.45     32.98 o 
   0   2  21      230.18      200.97     13.95 o 
   2   2  21       70.38       67.19      8.05 o 
   4   2  21      110.28      107.87      8.36 o 
   6   2  21       22.64       21.90      3.87 o 
   8   2  21        5.57        8.49      3.81 o 
  10   2  21       16.02       14.01      4.05 o 
 -15   3  21        0.74        6.42      2.90 o 
 -13   3  21        9.87       13.56      3.13 o 
 -11   3  21        1.59        8.60      2.74 o 
  -9   3  21      101.84      112.47      3.11 o 
  -7   3  21       16.11        9.37      3.11 o 
  -5   3  21        0.71        3.30      5.18 o 
  -3   3  21        1.68        6.45      3.81 o 
  -1   3  21       10.30       10.91      2.99 o 
   1   3  21      229.64      206.41     28.28 o 
   3   3  21       11.57        9.89      4.19 o 
   5   3  21       83.62       81.71      8.09 o 
   7   3  21        2.66        0.77      3.67 o 
   9   3  21       46.65       42.68      4.64 o 
 -12   4  21        0.69        2.03      2.82 o 
 -10   4  21       36.77       44.51      4.90 o 
  -8   4  21       44.17       44.69      3.31 o 
  -6   4  21       13.59       12.98      3.34 o 
  -4   4  21        5.02        3.47      4.10 o 
  -2   4  21       21.19       23.45      4.27 o 
   0   4  21       37.65       35.43      4.99 o 
   2   4  21        8.80        8.84      4.89 o 
   4   4  21      115.43       87.54      5.65 o 
   6   4  21        1.05        0.00      6.04 o 
  -9   5  21        8.35       12.24      3.01 o 
  -7   5  21        3.75        4.54      3.63 o 
  -5   5  21        2.29        5.31      3.03 o 
  -3   5  21        1.42        5.56      3.97 o 
  -1   5  21       52.35       47.32      4.36 o 
   1   5  21       31.68       11.38      5.49 o 
   3   5  21       15.41       16.49      5.28 o 
 -16   0  22      443.62      396.85      5.30 o 
 -14   0  22       38.59       34.66      3.89 o 
 -12   0  22      570.71      535.49      9.40 o 
 -10   0  22     2716.15     2722.61     56.04 o 
  -8   0  22      282.54      293.58      6.01 o 
  -6   0  22     1823.88     1811.61     10.73 o 
  -4   0  22      726.81      793.40      8.81 o 
  -2   0  22        0.48        6.49      5.99 o 
   0   0  22      311.25      361.70     24.56 o 
   2   0  22       10.12       19.87      5.78 o 
   4   0  22      184.75      190.15      5.90 o 
   6   0  22       15.96       18.31      5.76 o 
   8   0  22       71.08       69.66      5.61 o 
  10   0  22       15.03        9.55      5.29 o 
 -17   1  22        0.03        6.99      2.91 o 
 -15   1  22        5.18        5.09      2.65 o 
 -13   1  22        0.35        4.84      2.40 o 
 -11   1  22       47.10       47.40      2.26 o 
  -9   1  22      111.84      123.60      4.32 o 
  -7   1  22       56.11       69.54      3.29 o 
  -5   1  22       45.77       50.43      3.93 o 
  -3   1  22      904.52     1036.89     19.83 o 
  -1   1  22      121.77      125.88     11.55 o 
   1   1  22      501.36      542.47     32.51 o 
   3   1  22       74.55       61.53      4.31 o 
   5   1  22       84.49       80.16      4.53 o 
   7   1  22      131.88      106.24      5.30 o 
   9   1  22        2.16        3.79      3.60 o 
  11   1  22       28.89       25.06      4.35 o 
 -16   2  22        4.90        4.02      2.89 o 
 -14   2  22        0.98        2.81      3.21 o 
 -12   2  22       20.11       18.28      2.39 o 
 -10   2  22        4.23        6.27      2.59 o 
  -8   2  22        0.88        2.41      3.19 o 
  -6   2  22       48.71       47.93      8.52 o 
  -4   2  22      148.49      155.33      9.49 o 
  -2   2  22       64.18       65.02      7.71 o 
   0   2  22      359.59      379.83     23.65 o 
   2   2  22      159.27      195.20     17.36 o 
   4   2  22      138.95      130.77      9.85 o 
   6   2  22       24.14       21.39      4.03 o 
   8   2  22        2.71        2.43      4.36 o 
  10   2  22       17.84       18.22      4.63 o 
 -15   3  22       40.68       34.72      5.60 o 
 -13   3  22       54.49       44.53      3.33 o 
 -11   3  22      343.19      354.55      5.38 o 
  -9   3  22      172.17      168.57      3.93 o 
  -7   3  22       23.47       35.97      3.34 o 
  -5   3  22        0.56       -2.12      3.66 o 
  -3   3  22       39.40       52.80      9.14 o 
  -1   3  22       12.79       12.91      2.88 o 
   1   3  22       76.47       75.33      9.64 o 
   3   3  22       12.15       16.65      3.80 o 
   5   3  22       57.63       60.42     11.26 o 
   7   3  22        0.01        5.41      3.73 o 
   9   3  22       34.58       20.04      8.95 o 
 -12   4  22       40.50       37.73      3.10 o 
 -10   4  22        1.98        6.63      3.34 o 
  -8   4  22       93.68      114.69      3.31 o 
  -6   4  22       18.22       15.15      3.17 o 
  -4   4  22      236.14      248.88      4.32 o 
  -2   4  22       63.95       43.74      4.04 o 
   0   4  22       91.53       88.48      7.11 o 
   2   4  22        3.81        1.49      4.75 o 
   4   4  22       18.24       28.32      5.35 o 
   6   4  22        2.18        9.11      6.21 o 
  -7   5  22        0.43        2.10      3.69 o 
  -5   5  22       50.02       47.03      3.16 o 
  -3   5  22       31.30       26.82      9.60 o 
  -1   5  22       71.80       65.73      4.62 o 
   1   5  22        4.77        9.70      5.14 o 
 -15   1  23       27.75       31.28      2.86 o 
 -13   1  23       61.60       66.16      2.47 o 
 -11   1  23        0.18       -0.28      2.13 o 
  -9   1  23       15.58       20.38      2.81 o 
  -7   1  23      163.88      175.61      5.74 o 
  -5   1  23      533.61      582.45      5.46 o 
  -3   1  23      265.22      275.82      5.08 o 
  -1   1  23      154.32      167.29     11.15 o 
   1   1  23       42.43       26.40      3.31 o 
   3   1  23       71.09       82.86      4.19 o 
   5   1  23       68.94       60.95      4.15 o 
   7   1  23       72.29       69.64      4.36 o 
   9   1  23       14.51       15.22      4.49 o 
 -16   2  23        4.80        2.97      4.09 o 
 -14   2  23      286.13      281.98      8.29 o 
 -12   2  23        9.50        9.48      2.58 o 
 -10   2  23      371.28      398.65      7.42 o 
  -8   2  23       72.90       88.86      4.05 o 
  -6   2  23      800.13      871.83     49.88 o 
  -4   2  23       71.51       60.55      7.12 o 
  -2   2  23      217.07      273.71      9.75 o 
   0   2  23       66.93       56.89      2.95 o 
   2   2  23      122.44      129.11     12.16 o 
   4   2  23      126.78      133.07     13.44 o 
   6   2  23        4.63        2.86      3.82 o 
   8   2  23        0.36        0.37      4.72 o 
 -13   3  23       87.36       77.95      3.29 o 
 -11   3  23      108.20      120.17      4.76 o 
  -9   3  23      113.48      112.27      4.38 o 
  -7   3  23       28.10       30.02      4.07 o 
  -5   3  23       92.79       88.74      8.83 o 
  -3   3  23       43.97       52.41     10.55 o 
  -1   3  23       78.79       87.50      4.94 o 
   1   3  23        7.57        8.82      3.65 o 
   3   3  23       69.80       81.71      7.17 o 
   5   3  23        6.17        4.42      4.13 o 
   7   3  23        0.48        2.97      3.80 o 
 -12   4  23        1.66        1.16      4.97 o 
 -10   4  23        4.09       11.72      3.39 o 
  -8   4  23      141.70      142.77      6.66 o 
  -6   4  23        0.13        3.15      4.12 o 
  -4   4  23       35.07       40.94      3.70 o 
  -2   4  23        9.95        7.26      3.09 o 
   0   4  23       63.09       58.63      3.81 o 
   2   4  23        2.20        9.11      6.12 o 
   4   4  23      137.67      117.64      5.90 o 
   6   4  23       19.04       11.46      6.29 o 
  -5   5  23       67.04       75.40      7.20 o 
  -3   5  23        0.03        3.96      4.40 o 
  -1   5  23      114.50       92.71     11.24 o 
 -16   0  24      537.63      441.13      7.27 o 
 -14   0  24       10.07       13.56      3.69 o 
 -12   0  24      253.00      257.72      7.30 o 
 -10   0  24       38.05       48.82      3.53 o 
  -8   0  24       79.96      105.34      6.57 o 
  -6   0  24        7.68       12.76      5.97 o 
  -4   0  24      292.38      365.16      6.65 o 
  -2   0  24        5.87        9.98      5.81 o 
   0   0  24       91.37       99.59     11.89 o 
   2   0  24        8.68       22.52      5.79 o 
   4   0  24      168.83      182.44      6.87 o 
   6   0  24       15.86        8.95      5.78 o 
   8   0  24       47.96       55.04      5.55 o 
  10   0  24       13.57        7.21      6.56 o 
 -15   1  24       27.01       29.35      2.84 o 
 -13   1  24        2.56        3.56      2.27 o 
 -11   1  24      195.88      210.05      4.78 o 
  -9   1  24       72.12       79.93      3.66 o 
  -7   1  24      416.77      450.07      9.86 o 
  -5   1  24       24.09       25.52      3.58 o 
  -3   1  24      186.33      229.75      4.75 o 
  -1   1  24      280.17      302.57     12.35 o 
   1   1  24      200.32      223.44     23.59 o 
   3   1  24      211.71      223.36     20.13 o 
   5   1  24        1.00        0.28      4.80 o 
   7   1  24       13.22        8.65      3.97 o 
   9   1  24        2.99       10.45      4.38 o 
 -14   2  24       17.36       15.54      2.87 o 
 -12   2  24        1.02        7.51      2.71 o 
 -10   2  24        0.33       -1.09      2.57 o 
  -8   2  24        0.48        3.55      3.02 o 
  -6   2  24       26.21       31.66      7.41 o 
  -4   2  24      156.10      157.30      9.81 o 
  -2   2  24       60.83       75.19      8.50 o 
   0   2  24       10.15       15.15      2.77 o 
   2   2  24        0.26        2.61      3.27 o 
   4   2  24       39.82       38.98      3.46 o 
   6   2  24       19.83       18.47      4.79 o 
   8   2  24        1.51        6.82      5.39 o 
 -13   3  24       58.97       41.41      3.63 o 
 -11   3  24      202.92      224.66      7.18 o 
  -9   3  24       59.67       66.05      3.34 o 
  -7   3  24      279.75      292.03     43.88 o 
  -5   3  24       11.11       11.23      4.58 o 
  -3   3  24       82.71       96.31      8.31 o 
  -1   3  24        6.45        8.29      2.89 o 
   1   3  24      158.04      164.97     19.93 o 
   3   3  24        0.30        0.37      3.93 o 
   5   3  24       12.32       11.40      4.18 o 
   7   3  24        0.03        0.60      4.34 o 
 -10   4  24        0.15        2.48      2.85 o 
  -8   4  24       62.70       61.45      5.04 o 
  -6   4  24        0.38       13.15      6.07 o 
  -4   4  24       69.52       65.21      4.60 o 
  -2   4  24       20.82       19.50      3.32 o 
   0   4  24       16.13       16.62      3.55 o 
   2   4  24       16.41       18.27      4.94 o 
   4   4  24       84.56       60.26      5.84 o 
  -3   5  24        4.46        4.13      6.61 o 
 -15   1  25       27.28       17.89      2.78 o 
 -13   1  25      149.48      141.78      3.18 o 
 -11   1  25        0.14        1.86      2.72 o 
  -9   1  25      413.68      432.56      9.99 o 
  -7   1  25      818.62      878.15     41.11 o 
  -5   1  25        2.66        4.21      3.30 o 
  -3   1  25       66.63       79.10      4.04 o 
  -1   1  25       74.24       78.09      4.11 o 
   1   1  25       73.23       80.77      5.56 o 
   3   1  25      425.75      458.63     23.65 o 
   5   1  25      104.99       99.03      4.81 o 
   7   1  25       27.62       17.02      4.59 o 
   9   1  25        1.78       -4.07      4.07 o 
 -14   2  25      110.94      107.10      4.17 o 
 -12   2  25        7.11        7.72      2.78 o 
 -10   2  25      216.90      220.73      5.32 o 
  -8   2  25       39.39       54.97      8.10 o 
  -6   2  25      116.38      133.66     11.91 o 
  -4   2  25       43.12       70.80      4.45 o 
  -2   2  25       73.67       89.67      8.59 o 
   0   2  25      143.26      159.66      9.89 o 
   2   2  25      179.75      203.79     25.10 o 
   4   2  25       44.62       50.86      7.57 o 
   6   2  25        6.26        4.51      3.81 o 
   8   2  25       17.52        9.08      4.25 o 
 -13   3  25        1.34        0.95      3.35 o 
 -11   3  25      129.35      132.03      3.71 o 
  -9   3  25        4.44        8.82      2.75 o 
  -7   3  25       17.11       15.13      5.40 o 
  -5   3  25        1.78        4.60      3.82 o 
  -3   3  25       15.98       10.98      3.00 o 
  -1   3  25        1.98        4.23      3.28 o 
   1   3  25       84.45       74.63     16.72 o 
   3   3  25       10.09        6.61      3.89 o 
   5   3  25        1.66        2.31      3.80 o 
 -10   4  25        4.22        7.97      3.03 o 
  -8   4  25       32.78       28.53      3.65 o 
  -6   4  25        2.29        4.96      4.40 o 
  -4   4  25       92.88       77.46      5.08 o 
  -2   4  25        4.07        6.64      3.46 o 
   0   4  25       22.50       20.91      4.43 o 
   2   4  25        0.09       -2.46      5.02 o 
 -14   0  26        5.29       10.16      3.75 o 
 -12   0  26       84.59       92.43      3.86 o 
 -10   0  26       26.44       43.63      5.02 o 
  -8   0  26      135.91      145.29      5.71 o 
  -6   0  26       43.42       38.43      6.25 o 
  -4   0  26      177.09      186.13      6.90 o 
  -2   0  26      344.57      431.89      7.18 o 
   0   0  26      146.25      162.33      7.29 o 
   2   0  26        9.96       10.05      3.76 o 
   4   0  26       33.93       24.83      6.05 o 
   6   0  26       55.52       50.85      5.49 o 
   8   0  26       97.79       69.96      6.05 o 
 -15   1  26       30.30       29.57      3.10 o 
 -13   1  26       12.19       10.09      2.44 o 
 -11   1  26      325.56      317.47      4.93 o 
  -9   1  26      129.45      117.24      4.40 o 
  -7   1  26      676.77      710.75     36.84 o 
  -5   1  26      167.68      172.87      4.37 o 
  -3   1  26       58.49       79.75      6.94 o 
  -1   1  26       63.28       61.79      2.84 o 
   1   1  26       14.04       12.98      2.88 o 
   3   1  26       17.12       18.38      3.77 o 
   5   1  26       37.63       35.98      4.49 o 
   7   1  26       13.36       10.40      8.12 o 
 -14   2  26        2.44        2.69      3.30 o 
 -12   2  26        4.17        7.82      2.65 o 
 -10   2  26        0.74        2.84      3.33 o 
  -8   2  26       15.66       25.07      5.71 o 
  -6   2  26       53.90       53.01      8.37 o 
  -4   2  26       39.53       41.44      4.03 o 
  -2   2  26        2.31        4.99      2.66 o 
   0   2  26       22.03       22.07      2.86 o 
   2   2  26        1.01        4.21      3.36 o 
   4   2  26        1.25        2.17      3.89 o 
   6   2  26        4.46        3.28      3.53 o 
 -11   3  26       40.18       38.22      4.58 o 
  -9   3  26        1.60        4.98      3.30 o 
  -7   3  26      145.86      164.81     10.64 o 
  -5   3  26        9.15       19.26      3.87 o 
  -3   3  26       79.10       95.12     13.13 o 
  -1   3  26        3.28        9.79      3.28 o 
   1   3  26      136.06      132.43     10.88 o 
   3   3  26        1.02        4.35      3.68 o 
   5   3  26       17.10       21.43      4.10 o 
  -8   4  26       93.12       92.47      3.96 o 
  -6   4  26       30.01       30.64      5.27 o 
  -4   4  26        6.86        6.91      3.16 o 
  -2   4  26       41.07       31.16      3.49 o 
   0   4  26       27.71       21.64      6.32 o 
   2   4  26        0.86       -1.38      6.27 o 
 -13   1  27       85.55       84.42      3.00 o 
 -11   1  27        4.34        1.88      2.52 o 
  -9   1  27        0.05       -1.06      6.09 o 
  -7   1  27        9.11        7.22      3.94 o 
  -5   1  27        0.23       -1.44      3.48 o 
  -3   1  27       17.11       19.32      3.92 o 
  -1   1  27      125.79      145.96     10.66 o 
   1   1  27       87.86       87.36      7.26 o 
   3   1  27        3.29        6.93      3.22 o 
   5   1  27       20.82       11.60      3.93 o 
   7   1  27        0.13        7.03      4.06 o 
 -12   2  27       70.41       75.48      4.27 o 
 -10   2  27      131.60      125.77      5.90 o 
  -8   2  27       31.19       77.82     23.44 o 
  -6   2  27        0.10        6.32      4.29 o 
  -4   2  27      412.53      470.55     64.96 o 
  -2   2  27       63.14       61.52      5.80 o 
   0   2  27      148.57      167.63     13.54 o 
   2   2  27      101.67       86.09     12.36 o 
   4   2  27       18.76       28.00      3.99 o 
   6   2  27        9.37        7.16      3.56 o 
 -11   3  27       10.76       10.59      3.05 o 
  -9   3  27       39.66       34.53      3.68 o 
  -7   3  27       22.62       26.54      6.20 o 
  -5   3  27       87.65       91.49     14.46 o 
  -3   3  27        4.86        6.71      3.10 o 
  -1   3  27       11.97       17.26      2.96 o 
   1   3  27       22.60       25.27      3.81 o 
   3   3  27        3.13        5.05      3.84 o 
  -6   4  27        3.28        3.78      4.59 o 
  -4   4  27       35.33       31.91      4.08 o 
  -2   4  27       18.32       15.42      3.75 o 
   0   4  27       28.26       28.14      7.29 o 
 -14   0  28       36.19       34.62      3.40 o 
 -12   0  28        3.50        4.10      3.92 o 
 -10   0  28       70.48       84.58      6.63 o 
  -8   0  28       33.93       42.66      6.29 o 
  -6   0  28       34.75       31.83      6.36 o 
  -4   0  28       89.41       78.79      6.58 o 
  -2   0  28      134.08      150.26      9.96 o 
   0   0  28       70.95       65.34     11.32 o 
   2   0  28       97.75      122.43     15.76 o 
   4   0  28        6.36        7.95      6.15 o 
   6   0  28       34.02       21.27      6.63 o 
 -13   1  28        4.95        3.99      2.80 o 
 -11   1  28      137.95      128.26      5.75 o 
  -9   1  28      128.84      127.17      4.00 o 
  -7   1  28       63.62       74.37      8.95 o 
  -5   1  28      149.61      157.54      6.78 o 
  -3   1  28       19.34       32.84      4.44 o 
  -1   1  28       16.20       23.09      4.24 o 
   1   1  28        0.16        4.03      2.83 o 
   3   1  28       66.52       72.58      7.41 o 
   5   1  28       24.23       23.91      5.47 o 
 -12   2  28        4.70        5.45      2.67 o 
 -10   2  28      119.08      127.88      7.62 o 
  -8   2  28        5.78       13.72      4.33 o 
  -6   2  28       19.53       31.29      3.98 o 
  -4   2  28        2.52        3.96     10.19 o 
  -2   2  28       20.04       15.56      2.97 o 
   0   2  28        4.57        3.89      2.83 o 
   2   2  28       24.94       21.60      3.94 o 
   4   2  28       17.74       16.63      3.98 o 
  -9   3  28        0.40       -1.16      3.41 o 
  -7   3  28      130.75      136.48     23.90 o 
  -5   3  28       17.24        4.52      8.45 o 
  -3   3  28       41.96       50.35      3.57 o 
  -1   3  28       16.28       19.35      2.96 o 
   1   3  28        9.77        9.84      3.27 o 
   3   3  28       47.98       47.27      4.28 o 
 -13   1  29       63.17       54.29      3.04 o 
 -11   1  29        1.22        9.50      4.01 o 
  -9   1  29        7.48        4.73      4.97 o 
  -7   1  29      192.36      234.91     11.52 o 
  -5   1  29      123.44      143.47     16.29 o 
  -3   1  29       14.45        7.16      5.35 o 
  -1   1  29       14.67       22.30      2.97 o 
   1   1  29        4.26       12.52      2.97 o 
   3   1  29        3.04        3.93      3.36 o 
   5   1  29       17.08       15.77      3.60 o 
 -10   2  29      139.36      144.32     12.50 o 
  -8   2  29      154.81      149.39     22.70 o 
  -6   2  29      143.59      153.02     16.15 o 
  -4   2  29      107.05      109.76     13.69 o 
  -2   2  29       61.12       57.95      5.10 o 
   0   2  29       25.35       34.30      3.58 o 
   2   2  29        5.89        6.60      3.13 o 
   4   2  29       28.96       27.46      3.88 o 
  -9   3  29       23.45       25.56      5.66 o 
  -7   3  29        6.15       13.63      4.39 o 
  -5   3  29       46.96       38.80      9.14 o 
  -3   3  29        9.13       10.13      3.10 o 
  -1   3  29        3.66        5.61      3.21 o 
   1   3  29        0.91        5.48      3.08 o 
 -12   0  30       35.27       32.82      6.58 o 
 -10   0  30      298.06      299.40      6.98 o 
  -8   0  30       23.69       21.61      6.45 o 
  -6   0  30       28.79       37.31      5.24 o 
  -4   0  30        0.02        6.10      6.25 o 
  -2   0  30       29.01       27.69      3.59 o 
   0   0  30       25.92       26.69      4.56 o 
   2   0  30      106.51      105.73     10.50 o 
   4   0  30      182.83      136.92     10.19 o 
 -11   1  30       15.25       25.84      3.74 o 
  -9   1  30        3.36       -0.27      4.03 o 
  -7   1  30       24.40       32.80      6.38 o 
  -5   1  30       14.98       17.58      4.01 o 
  -3   1  30        2.23        5.15      3.14 o 
  -1   1  30        5.93       10.95      2.92 o 
   1   1  30       22.07       22.00      2.88 o 
   3   1  30        1.15       -0.43      2.89 o 
 -10   2  30       39.75       41.30      4.26 o 
  -8   2  30       29.21       31.51      4.13 o 
  -6   2  30       35.61       32.14      6.93 o 
  -4   2  30        5.55        7.04      3.86 o 
  -2   2  30        0.29        0.89      3.24 o 
   0   2  30       25.87       24.23      3.24 o 
   2   2  30       36.05       32.08      3.48 o 
  -7   3  30       52.18       45.13      4.46 o 
  -5   3  30       10.48       16.75      4.42 o 
  -3   3  30       31.16       27.52      3.14 o 
  -1   3  30       15.37       15.84      3.35 o 
 -11   1  31        2.75        2.62      3.82 o 
  -9   1  31       10.41        9.51      4.06 o 
  -7   1  31       22.03       33.02      4.12 o 
  -5   1  31        1.81        3.22      3.64 o 
  -3   1  31        9.08       13.54      3.03 o 
  -1   1  31        6.22        2.53      2.83 o 
   1   1  31       13.36        9.12      3.52 o 
  -8   2  31       66.75       67.48      8.05 o 
  -6   2  31      172.07      152.74     31.55 o 
  -4   2  31        7.71       14.14      3.75 o 
  -2   2  31        3.35        5.11      3.10 o 
   0   2  31       18.80       15.54      3.22 o 
 -10   0  32      160.01      143.88      6.53 o 
  -8   0  32       12.49       14.80      5.50 o 
  -6   0  32       70.19       87.97      5.80 o 
  -4   0  32        0.39        2.60      6.49 o 
  -2   0  32       33.75       42.75      4.70 o 
   0   0  32       32.70       22.58      4.62 o 
  -9   1  32        0.59        6.95     10.56 o 
  -7   1  32       21.87       29.34      4.62 o 
  -5   1  32       23.33       26.39      4.20 o 
  -3   1  32       32.76       29.46      4.11 o 
  -1   1  32       27.23       22.42      3.35 o 
   1   1  32        6.67        6.67      3.32 o 
  -6   2  32       14.53       10.58      4.74 o 
  -4   2  32       92.68       85.07     11.12 o 
  -2   2  32        1.20        6.06      3.20 o 
  -5   1  33        0.05        2.63      4.20 o 
  -3   1  33       27.11       31.09      2.89 o 
                                                 
